# Supplementary material for: Peering through the mist: systematic review of what the chemistry of contaminants in electronic cigarettes tells us about health risks
Source: BMC Public Health. 2014 Jan 9;14:18. doi: 10.1186/1471-2458-14-18 (PMC3937158; doi:10.1186/1471-2458-14-18)
Supplement: Additional file 1 — Summary of chemical analyses of e-cigarettes extracted from the literature. [file 1471-2458-14-18-S1.xlsx]

## Sheet: Sheet1
Reference Manage ID	Media	Product	Analytical method	Volume of air	Units V air	Amount of material analyzed	Compound	Tobacco_Specific_Nitrosamines	N	N>LOD	Units	Result (999=non-detect; 888=unknonw for qualitative assays)	LOD (999=unknown)	LOD_units	Notes
1802	liquid	Instead Zero	GC-FID	9	n/a	n/a	propylene glycol	0	1	1	%	72.9	1000	ppm
1802	liquid	Instead Zero	GC-FID	9	n/a	n/a	diethylene glycol	0	1	0	%	999	20	ppm
1802	liquid	Instead Zero	GC-FID	9	n/a	n/a	ethylene glycol	0	1	0	%	999	20	ppm
1802	liquid	Instead Zero	GC-FID	9	n/a	n/a	nicotine	0	1	0	%	999	1000	ppm	0.1% LOD
1802	liquid	Instead Zero	GC-FID	9	n/a	n/a	glycerin	0	1	1	%	27.1	999	999
1802	aerosol	Instead Zero	GC-FID	125	ml	n/a	propylene glycol	0	1	1	%	99.6	1000	ppm	To capture the vapor emitted from an assembled electronic cigarette containing either the Instead Zero or Instead High formulation, a 125 ml evacuated glass bulb was used to draw air through the device and into the bulb.
1802	aerosol	Instead Zero	GC-FID	125	ml	n/a	diethylene glycol	0	1	0	%	999	20	ppm
1802	aerosol	Instead Zero	GC-FID	125	ml	n/a	ethylene glycol	0	1	0	%	999	20	ppm
1802	aerosol	Instead Zero	GC-FID	125	ml	n/a	nicotine	0	1	0	%	999	1000	ppm	0.1% LOD
1802	aerosol	Instead Zero	GC-FID	125	ml	n/a	glycerin	0	1	1	%	0.4	999	999
1802	liquid	Instead High	GC-FID	9	n/a	n/a	propylene glycol	0	1	1	%	69.6	1000	ppm
1802	liquid	Instead High	GC-FID	9	n/a	n/a	diethylene glycol	0	1	0	%	999	20	ppm
1802	liquid	Instead High	GC-FID	9	n/a	n/a	ethylene glycol	0	1	0	%	999	20	ppm
1802	liquid	Instead High	GC-FID	9	n/a	n/a	nicotine	0	1	1	%	3.9	1000	ppm	0.1% LOD
1802	liquid	Instead High	GC-FID	9	n/a	n/a	glycerin	0	1	1	%	26.5	999	999
1802	aerosol	Instead High	GC-FID	125	ml	n/a	propylene glycol	0	1	1	%	81	1000	ppm
1802	aerosol	Instead High	GC-FID	125	ml	n/a	diethylene glycol	0	1	0	%	999	20	ppm
1802	aerosol	Instead High	GC-FID	125	ml	n/a	ethylene glycol	0	1	0	%	999	20	ppm
1802	aerosol	Instead High	GC-FID	125	ml	n/a	nicotine	0	1	1	%	0.8	1000	ppm	0.1% LOD
1802	aerosol	Instead High	GC-FID	125	ml	n/a	glycerin	0	1	1	%	18.2	999	999
1803	liquid	Smoke Juice	GC-MS	9	n/a	n/a	propylene glycol	0	1	1	%	72.16	999	999
1803	liquid	Smoke Juice	GC-MS	9	n/a	n/a	glycerin	0	1	1	%	20.87	999	999
1803	liquid	Smoke Juice	GC-MS	9	n/a	n/a	nicotine	0	1	1	%	6.97	999	999
1803	aerosol	Liberty Stix	GC-MS	40	ml	n/a	propylene glycol	0	1	1	%	99.1	999	999	aerosol generated "as per product instructions" into 40 ml trap
1803	aerosol	Liberty Stix	GC-MS	40	ml	n/a	glycerin	0	1	1	%	0.46	999	999	aerosol generated "as per product instructions" into 40 ml trap
1803	aerosol	Liberty Stix	GC-MS	40	ml	n/a	nicotine	0	1	1	%	0.44	999	999	aerosol generated "as per product instructions" into 40 ml trap
1804	liquid	inLife Regal	GC-MS	9	n/a	n/a	propylene glycol	0	1	1	%	98.7	999	999
1804	liquid	inLife Regal	GC-MS	9	n/a	n/a	ethylene glycol	0	1	0	%	999	999	999
1804	liquid	inLife Regal	GC-MS	9	n/a	n/a	diethylene glycol	0	1	0	%	999	999	999
1804	liquid	inLife Regal	GC-MS	9	n/a	n/a	nicotine	0	1	1	%	1.3	999	999	close to the stated nicotine concentration on the package
1804	aerosol	inLife Regal	GC-FID	125	ml	n/a	propylene glycol	0	1	1	%	97.7	999	999	To capture the vapor emitted from an assembled electronic cigarette containing either the Instead Zero or Instead High formulation, a 125 ml evacuated glass bulb was used to draw air through the device and into the bulb.
1804	aerosol	inLife Regal	GC-FID	125	ml	n/a	ethylene glycol	0	1	1	%	0.1	999	999
1804	aerosol	inLife Regal	GC-FID	125	ml	n/a	diethylene glycol	0	1	0	%	999	0.01	%
1804	aerosol	inLife Regal	GC-FID	125	ml	n/a	nicotine	0	1	1	%	1.5	999	999
1805	liquid	inLife Regal	GC-MS	9	n/a	10 ul	N-Nitrosoanabasine (NAB)	1	1	0	ppm	999	20	ppm	5 different solvents used to extract
1805	liquid	inLife Regal	GC-MS	9	n/a	10 ul	N-Nitrosoanatabine (NAT)	1	1	0	ppm	999	20	ppm
1805	liquid	inLife Regal	GC-MS	9	n/a	10 ul	N-Nitrosonornicotine (NNN)	1	1	0	ppm	999	20	ppm
1805	liquid	inLife Regal	GC-MS	9	n/a	10 ul	4-(Methylnitrosoamino)1-(3-pyridinyl)-1-butanone (NNK)	1	1	0	ppm	999	20	ppm
1805	liquid	inLife Regal	GC-MS	9	n/a	10 ul	Nicotine-1-oxide	0	1	0	ppm	999	10	ppm
1805	liquid	inLife Regal	GC-MS	9	n/a	10 ul	Myosmine	0	1	0	ppm	999	10	ppm
1805	liquid	inLife Regal	GC-MS	9	n/a	10 ul	Anatabine,	0	1	0	ppm	999	10	ppm
1805	liquid	inLife Regal	GC-MS	9	n/a	10 ul	1-Methyl-3-nicotinoylpyrrolidine	0	1	0	ppm	999	10	ppm
1805	liquid	inLife Regal	GC-MS	9	n/a	10 ul	Nornicotine	0	1	0	ppm	999	10	ppm
1805	liquid	inLife Regal	GC-MS	9	n/a	10 ul	Anabasine	0	1	1	ppm	14	10	ppm
1805	liquid	inLife Regal	GC-MS	9	n/a	10 ul	β-Nicotyrine	0	1	1	ppm	55	10	ppm	max conc in acetonitrile
1805	liquid	inLife Regal	GC-MS	9	n/a	10 ul	Cotinine	0	1	0	ppm	999	10	ppm
1806	aerosol	Mild Black+Volish Crystal 2	999	1500	ml	30 inhalations	benzene, toluene, styrene, chlorobenzene, m- ,p- ,o-xylene, 1,3-dichlorobenzene, 1,4-dichlorobenzene, 1,2-dichlorobenzene,naphthalene, 2,5-dimethylbenzaldehyde, butanal, hexanal, o-methylbenzaldehyde, p-methylbenzaldehyde, valeric aldehyde, crotonaldehyde, propionaldehyde	0	1	0	ug	999	999	ug	generated by the “Palaczbot” device
1806	aerosol	Mild Black+Volish Crystal 2	999	1500	ml	30 inhalations	ethylene glycol	0	1	0	ug	999	999	ug
1806	aerosol	Volish Platinum High+Volish Crystal 2	999	1500	ml	30 inhalations	VOC: benzene, toluene, styrene, chlorobenzene, m- ,p- ,o-xylene, 1,3-dichlorobenzene, 1,4-dichlorobenzene, 1,2-dichlorobenzene,naphthalene, 2,5-dimethylbenzaldehyde, butanal, hexanal, o-methylbenzaldehyde, p-methylbenzaldehyde, valeric aldehyde, crotonaldehyde, propionaldehyde	0	1	0	ug	999	999	ug	generated by the “Palaczbot” device
1806	aerosol	Volish Platinum High+Volish Crystal 2	999	1500	ml	30 inhalations	ethylene glycol	0	1	0	ug	999	999	ug
1806	aerosol	Mild Black+Volish Crystal 2	999	1500	ml	30 inhalations	isovaleric aldehyde	0	1	1	ug	0.13	999	ug
1806	aerosol	Volish Platinum High+Volish Crystal 2	999	1500	ml	30 inhalations	isovaleric aldehyde	0	1	1	ug	0.03	999	ug
1806	aerosol	Mild Black+Volish Crystal 2	999	1500	ml	30 inhalations	acetalaldehyde	0	1	1	ug	0.05	999	ug
1806	aerosol	Volish Platinum High+Volish Crystal 2	999	1500	ml	30 inhalations	acetalaldehyde	0	1	1	ug	0.28	999	ug
1806	aerosol	Mild Black+Volish Crystal 2	999	1500	ml	30 inhalations	formaldehyde	0	1	0	ug	999	999	ug
1806	aerosol	Volish Platinum High+Volish Crystal 2	999	1500	ml	30 inhalations	formaldehyde	0	1	1	ug	0.3	999	ug
1806	aerosol	Mild Black+Volish Crystal 2	999	1500	ml	30 inhalations	benzaldehyde	0	1	1	ug	0.13	999	ug
1806	aerosol	Volish Platinum High+Volish Crystal 2	999	1500	ml	30 inhalations	benzaldehyde	0	1	1	ug	0.16	999	ug
1806	aerosol	Mild Black+Volish Crystal 2	999	1500	ml	30 inhalations	p-methyl-benzaldehyde	0	1	1	ug	0.16	999	ug
1806	aerosol	Volish Platinum High+Volish Crystal 2	999	1500	ml	30 inhalations	p-methyl-benzaldehyde	0	1	1	ug	0.2	999	ug
1806	aerosol	Mild Black+Volish Crystal 2	999	1500	ml	30 inhalations	nicotine	0	1	1	ug	0.59	999	ug
1806	aerosol	Volish Platinum High+Volish Crystal 2	999	1500	ml	30 inhalations	nicotine	0	1	1	ug	0.71	999	ug
1807	liquid	Mild Black+Volish Crystal 2	999	9	n/a	n/a	VOC: benzene, toluene, chlorobenzene, ethylbenzene, m,p-xylene, o-xylene, styrene, 1,3-dicholorbenzene, 1,4-dichlorobenzene, 1,2-dichlorobenzene, naphthalene	0	1	0	µg/ml	999	999	µg/ml
1807	liquid	Mild Black+Volish Crystal 2	999	9	n/a	n/a	aldehydes and ketones: acrolein, acetone, propionyl aldehyde, crotonaldehyde, butanal, benzaldehyde, valeric aldehyde, o-methylbenzoaldehyde, p-methylbenzoaldehyde, hexanal, 2,5 dimethylbenzoaldehyde.	0	1	0	µg/ml	999	999	µg/ml
1807	liquid	Mild Black+Volish Crystal 2	999	9	n/a	n/a	polycyclic aromatic hydrocarbons (PAH) such as: acenaphthen, fluorene, phenanthrene, anthracene, fluoranten, pyrene, benzo[a]anthracene, chrysene, benzo[b]fluorantene, benzo[k]fluorantene, benzo[a]pyrene, dibenzo[a,h]anthracene, benzo[g,h,i]perylene and indeno[1,2,3-c,d]pyrene.	0	1	0	µg/ml	999	999	µg/ml
1807	liquid	Mild Black+Volish Crystal 2	999	9	n/a	n/a	heavy metals: lead Pb, arsenic As, cadmium Cd, mercury Hg.	0	1	0	µg/ml	999	999	µg/ml
1807	liquid	Mild Black+Volish Crystal 2	999	9	n/a	n/a	acetealdehyde	0	1	1	µg/ml	0.042	999	µg/ml
1807	liquid	Mild Black+Volish Crystal 2	999	9	n/a	n/a	m-methylbenzoaldehyde	0	1	1	µg/ml	0.174	999	µg/ml
1807	liquid	Mild Black+Volish Crystal 2	999	9	n/a	n/a	isovaleric aldehyde	0	1	0	µg/ml	999	999	µg/ml
1807	liquid	Mild Black+Volish Crystal 2	999	9	n/a	n/a	benzaldehyde	0	1	0	µg/ml	999	999	µg/ml
1807	liquid	Mild Black+Volish Crystal 2	999	9	n/a	n/a	formaldehyde	0	1	0	µg/ml	999	999	µg/ml
1807	liquid	Mild Black+Volish Crystal 2	999	9	n/a	n/a	fluoranthene	0	1	0	µg/ml	999	999	µg/ml
1807	liquid	Volish Platinum High+Volish Crystal 2	999	9	n/a	n/a	VOC: benzene, toluene, chlorobenzene, ethylbenzene, m,p-xylene, o-xylene, styrene, 1,3-dicholorbenzene, 1,4-dichlorobenzene, 1,2-dichlorobenzene, naphthalene	0	1	0	µg/ml	999	999	µg/ml
1807	liquid	Volish Platinum High+Volish Crystal 2	999	9	n/a	n/a	aldehydes and ketones: acrolein, acetone, propionyl aldehyde, crotonaldehyde, butanal, benzaldehyde, valeric aldehyde, o-methylbenzoaldehyde, p-methylbenzoaldehyde, hexanal, 2,5 dimethylbenzoaldehyde.	0	1	0	µg/ml	999	999	µg/ml
1807	liquid	Volish Platinum High+Volish Crystal 2	999	9	n/a	n/a	polycyclic aromatic hydrocarbons (PAH) such as: acenaphthen, fluorene, phenanthrene, anthracene, fluoranten, pyrene, benzo[a]anthracene, chrysene, benzo[b]fluorantene, benzo[k]fluorantene, benzo[a]pyrene, dibenzo[a,h]anthracene, benzo[g,h,i]perylene and indeno[1,2,3-c,d]pyrene.	0	1	0	µg/ml	999	999	µg/ml
1807	liquid	Volish Platinum High+Volish Crystal 2	999	9	n/a	n/a	heavy metals: lead Pb, arsenic As, cadmium Cd, mercury Hg.	0	1	0	µg/ml	999	999	µg/ml
1807	liquid	Volish Platinum High+Volish Crystal 2	999	9	n/a	n/a	acetealdehyde	0	1	1	µg/ml	0.12	999	µg/ml
1807	liquid	Volish Platinum High+Volish Crystal 2	999	9	n/a	n/a	m-methylbenzoaldehyde	0	1	1	µg/ml	0.037	999	µg/ml
1807	liquid	Volish Platinum High+Volish Crystal 2	999	9	n/a	n/a	isovaleric aldehyde	0	1	0	µg/ml	999	999	µg/ml
1807	liquid	Volish Platinum High+Volish Crystal 2	999	9	n/a	n/a	benzaldehyde	0	1	0	µg/ml	999	999	µg/ml
1807	liquid	Volish Platinum High+Volish Crystal 2	999	9	n/a	n/a	formaldehyde	0	1	0	µg/ml	999	999	µg/ml
1807	liquid	Volish Platinum High+Volish Crystal 2	999	9	n/a	n/a	fluoranthene	0	1	1	µg/ml	0.017	999	µg/ml
1808	aerosol	Unknown	GC-MS	9	9	9	propylene glycol	0	1	1	%	25.82	999	999	air flow rate unknown but photo shows high flow rate device that give 2 L/min usually, sampled for a "few" minutes; charcola-carbon disulfide collection media; blank included & WAS CLEAN
1808	aerosol	Unknown	GC-MS	9	9	9	pyridine	0	1	1	%	53.28	999	999
1808	liquid	Unknown	GC-MS	9	n/a	9	propylene glycol	0	1	1	%	57.3	999	999
1808	liquid	Unknown	GC-MS	9	n/a	9	pyridine	0	1	1	%	4.41	999	999
1808	liquid	Unknown	GC-MS	9	n/a	9	glycerin	0	1	1	%	33.16	999	999
1809	liquid	Gamucci Electronic Cigarette Regular	GC-MS	9	n/a	4.57 g	propylene glycol	0	1	1	%	77.51	999	999	5 cartridges pooled and tested	Gamucci Electronic Cigarette Zero
1809	liquid	Gamucci Electronic Cigarette Regular	GC-MS	9	n/a	4.57 g	nicotine	0	1	1	%	8.45	999	999		Gamucci Electronic Cigarette Ultra Light
1809	liquid	Gamucci Electronic Cigarette Regular	GC-MS	9	n/a	4.57 g	glycerin	0	1	1	%	13.96	999	999		Gamucci Electronic Cigarette Light
1812	liquid	e-Juice XX HIGH 36mg/ml rated Nicotine Solution	GC-MS	9	n/a	9	1,3-bis(3-phenoxyphenoxy) Benzene	0	1	1	%	20.16	999	999	undiluted liquid analyzed
1812	liquid	e-Juice XX HIGH 36mg/ml rated Nicotine Solution	GC-MS	9	n/a	9	ethanol	0	1	1	%	0.5	999	999
1812	liquid	e-Juice XX HIGH 36mg/ml rated Nicotine Solution	GC-MS	9	n/a	9	propylene glycol	0	1	1	%	51.21	999	999
1812	liquid	e-Juice XX HIGH 36mg/ml rated Nicotine Solution	GC-MS	9	n/a	9	nicotine	0	1	1	%	9.97	999	999
1812	liquid	e-Juice XX HIGH 36mg/ml rated Nicotine Solution	GC-MS	9	n/a	9	glycerin	0	1	1	%	15.02	999	999
1812	liquid	e-Juice XX HIGH 36mg/ml rated Nicotine Solution	GC-MS	9	n/a	9	vanillin	0	1	1	%	1.25	999	999
1813	liquid	Njoy e-cigarette	HPLC-UV/GC-MS/NMR	9	n/a	9	N-Nitrosoanabasine (NAB)	1	3	3	ppb	21	21	ppb	blank: Nicotrol Inhaler (no evidence of contamination reported)
1813	liquid	Njoy e-cigarette	HPLC-UV/GC-MS/NMR	9	n/a	9	N-Nitrosoanatabine (NAT)	1	3	3	ppb	21	21	ppb
1813	liquid	Njoy e-cigarette	HPLC-UV/GC-MS/NMR	9	n/a	9	4-(Methylnitrosoamino)1-(3-pyridinyl)-1-butanone (NNK)	1	3	3	ppb	75	75	ppb
1813	liquid	Njoy e-cigarette	HPLC-UV/GC-MS/NMR	9	n/a	9	N-Nitrosonornicotine (NNN)	1	3	3	ppb	24	24	ppb
1813	liquid	Smoking Everywhere Electronic Cigarette	HPLC-UV/GC-MS/NMR	9	n/a	9	N-Nitrosoanabasine (NAB)	1	7	0	ppb	999	21	ppb
1813	liquid	Smoking Everywhere Electronic Cigarette	HPLC-UV/GC-MS/NMR	9	n/a	9	N-Nitrosoanatabine (NAT)	1	7	0	ppb	999	21	ppb
1813	liquid	Smoking Everywhere Electronic Cigarette	HPLC-UV/GC-MS/NMR	9	n/a	9	4-(Methylnitrosoamino)1-(3-pyridinyl)-1-butanone (NNK)	1	7	2	ppb	75	75	ppb
1813	liquid	Smoking Everywhere Electronic Cigarette	HPLC-UV/GC-MS/NMR	9	n/a	9	N-Nitrosonornicotine (NNN)	1	7	2	ppb	24	24	ppb
1813	liquid	Smoking Everywhere Electronic Cigarette	HPLC-UV	9	n/a	9	nicotine	0	1	1	mg/cartridge	5.98	0	mg/cartridge
1813	liquid	Smoking Everywhere Electronic Cigarette	HPLC-UV	9	n/a	9	nicotine	0	1	1	mg/cartridge	5.5	0	mg/cartridge
1813	liquid	Smoking Everywhere Electronic Cigarette	HPLC-UV	9	n/a	9	nicotine	0	1	1	mg/cartridge	5.15	0	mg/cartridge
1813	liquid	Smoking Everywhere Electronic Cigarette	HPLC-UV	9	n/a	9	nicotine	0	1	1	mg/cartridge	4.23	0	mg/cartridge
1813	liquid	Smoking Everywhere Electronic Cigarette	HPLC-UV	9	n/a	9	nicotine	0	1	1	mg/cartridge	2.93	0	mg/cartridge
1813	liquid	Smoking Everywhere Electronic Cigarette	HPLC-UV	9	n/a	9	nicotine	0	1	1	mg/cartridge	2.71	0	mg/cartridge
1813	liquid	Smoking Everywhere Electronic Cigarette	HPLC-UV	9	n/a	9	nicotine	0	1	1	mg/cartridge	1.78	0	mg/cartridge
1813	liquid	Smoking Everywhere Electronic Cigarette	HPLC-UV	9	n/a	9	nicotine	0	1	1	mg/cartridge	1.57	0	mg/cartridge
1813	liquid	Smoking Everywhere Electronic Cigarette	HPLC-UV	9	n/a	9	nicotine	0	1	1	mg/cartridge	1.18	0	mg/cartridge
1813	liquid	Smoking Everywhere Electronic Cigarette	HPLC-UV	9	n/a	9	nicotine	0	1	1	mg/cartridge	0.04	0	mg/cartridge
1813	liquid	Smoking Everywhere Electronic Cigarette	HPLC-UV	9	n/a	9	nicotine	0	1	1	mg/cartridge	0.05	0	mg/cartridge
1813	liquid	Smoking Everywhere Electronic Cigarette	HPLC-UV	9	n/a	9	nicotine	0	1	1	mg/cartridge	0.07	0	mg/cartridge
1813	liquid	Smoking Everywhere Electronic Cigarette	HPLC-UV	9	n/a	9	nicotine	0	1	1	mg/cartridge	0.03	0	mg/cartridge
1813	liquid	Smoking Everywhere Electronic Cigarette	HPLC-UV	9	n/a	9	nicotine	0	1	1	mg/cartridge	0	0	mg/cartridge
1813	liquid	Njoy e-cigarette	HPLC-UV	9	n/a	9	nicotine	0	1	1	mg/cartridge	6.76	0	mg/cartridge
1813	liquid	Njoy e-cigarette	HPLC-UV	9	n/a	9	nicotine	0	1	1	mg/cartridge	4.31	0	mg/cartridge
1813	liquid	Njoy e-cigarette	HPLC-UV	9	n/a	9	nicotine	0	1	1	mg/cartridge	4.77	0	mg/cartridge
1813	liquid	Njoy e-cigarette	HPLC-UV	9	n/a	9	nicotine	0	1	1	mg/cartridge	5.16	0	mg/cartridge
1813	liquid	Smoking Everywhere Electronic Cigarette	GC-MS/MS	9	n/a	9	diethylene glycol	0	14	1	ppb	999	999	ppb
1813	liquid	Smoking Everywhere Electronic Cigarette	GC-MS/MS	9	n/a	9	Cotinine	0	14	9	ppb	20	20	ppb
1813	liquid	Smoking Everywhere Electronic Cigarette	GC-MS/MS	9	n/a	9	Anabasine	0	14	7	ppb	10	10	ppb
1813	liquid	Smoking Everywhere Electronic Cigarette	GC-MS/MS	9	n/a	9	Myosmine	0	14	9	ppb	69	69	ppb
1813	liquid	Smoking Everywhere Electronic Cigarette	GC-MS/MS	9	n/a	9	β-Nicotyrine	0	14	9	ppb	170	170	ppb
1813	liquid	Njoy e-cigarette	GC-MS/MS	9	n/a	9	diethylene glycol	0	4	0	ppb	999	999	ppb
1813	liquid	Njoy e-cigarette	GC-MS/MS	9	n/a	9	Cotinine	0	4	4	ppb	20	20	ppb
1813	liquid	Njoy e-cigarette	GC-MS/MS	9	n/a	9	Anabasine	0	4	4	ppb	10	10	ppb
1813	liquid	Njoy e-cigarette	GC-MS/MS	9	n/a	9	Myosmine	0	4	4	ppb	69	69	ppb
1813	liquid	Njoy e-cigarette	GC-MS/MS	9	n/a	9	β-Nicotyrine	0	4	4	ppb	170	170	ppb
1813	aerosol	Smoking Everywhere Electronic Cigarette	Sparging Apparatus plus LC-UV	100	ml	9	nicotine	0	1	1	ug/100 ml	31.5	999	ug/100 ml
1813	aerosol	Smoking Everywhere Electronic Cigarette	Sparging Apparatus plus LC-UV	100	ml	9	nicotine	0	1	1	ug/100 ml	15.7	999	ug/100 ml
1813	aerosol	Smoking Everywhere Electronic Cigarette	Sparging Apparatus plus LC-UV	100	ml	9	nicotine	0	1	1	ug/100 ml	9.9	999	ug/100 ml
1813	aerosol	Smoking Everywhere Electronic Cigarette	Sparging Apparatus plus LC-UV	100	ml	9	nicotine	0	1	1	ug/100 ml	0.35	999	ug/100 ml
1813	aerosol	Njoy e-cigarette	Sparging Apparatus plus LC-UV	100	ml	9	nicotine	0	1	1	ug/100 ml	43.2	999	ug/100 ml
1813	aerosol	Njoy e-cigarette	Sparging Apparatus plus LC-UV	100	ml	9	nicotine	0	1	1	ug/100 ml	34.9	999	ug/100 ml
1813	aerosol	Njoy e-cigarette	Sparging Apparatus plus LC-UV	100	ml	9	nicotine	0	1	1	ug/100 ml	26.8	999	ug/100 ml
1813	aerosol	Njoy e-cigarette	Sparging Apparatus plus LC-UV	100	ml	9	nicotine	0	1	1	ug/100 ml	10.6	999	ug/100 ml
1813	aerosol	Smoking Everywhere Electronic Cigarette	Sparging Apparatus plus LC-UV	100	ml	9	Cotinine	0	1	1	ug/100 ml	0.4	0.03	ug/100 ml
1813	aerosol	Smoking Everywhere Electronic Cigarette	Sparging Apparatus plus LC-UV	100	ml	9	Cotinine	0	1	1	ug/100 ml	999	0.03	ug/100 ml
1813	aerosol	Smoking Everywhere Electronic Cigarette	Sparging Apparatus plus LC-UV	100	ml	9	Cotinine	0	1	1	ug/100 ml	999	0.03	ug/100 ml
1813	aerosol	Smoking Everywhere Electronic Cigarette	Sparging Apparatus plus LC-UV	100	ml	9	Cotinine	0	1	1	ug/100 ml	999	0.03	ug/100 ml
1813	aerosol	Njoy e-cigarette	Sparging Apparatus plus LC-UV	100	ml	9	Cotinine	0	1	1	ug/100 ml	999	0.03	ug/100 ml
1813	aerosol	Njoy e-cigarette	Sparging Apparatus plus LC-UV	100	ml	9	Cotinine	0	1	1	ug/100 ml	999	0.03	ug/100 ml
1815	aerosol	various	GC-MS	2500	ml	50 puffs of 50 ml each	TSNA	1	12	9	ng/L	999	999		contamination rampant in the lab results unreliable
1801	aerosol	various	Palaczbot+NIOSH 2551 method	9	9	150 to 300 puffs	nicotine	0	48	999	mg	8	999	mg	what is in the liquid ends up in aerosol, reported liqid level mostly correct; rough guess overall mg nicotine at 8
1816	aerosol	Unknown	ICP-OES	500	ml	180 puffs 4.3 s each	sodium	0	3	999	ug/ 10 puffs	4.18	999	999	effect of cartomizers on metal contamination
1816	aerosol	Unknown	ICP-OES	500	ml	180 puffs 4.3 s each	boron	0	3	999	ug/ 10 puffs	3.83	999	999
1816	aerosol	Unknown	ICP-OES	500	ml	180 puffs 4.3 s each	silicon	0	3	999	ug/ 10 puffs	2.24	999	999
1816	aerosol	Unknown	ICP-OES	500	ml	180 puffs 4.3 s each	calcium	0	3	999	ug/ 10 puffs	1.03	999	999
1816	aerosol	Unknown	ICP-OES	500	ml	180 puffs 4.3 s each	iron	0	3	999	ug/ 10 puffs	0.52	999	999
1816	aerosol	Unknown	ICP-OES	500	ml	180 puffs 4.3 s each	aluminium	0	3	999	ug/ 10 puffs	0.394	999	999
1816	aerosol	Unknown	ICP-OES	500	ml	180 puffs 4.3 s each	potassium	0	3	999	ug/ 10 puffs	0.292	999	999
1816	aerosol	Unknown	ICP-OES	500	ml	180 puffs 4.3 s each	sulfur	0	3	999	ug/ 10 puffs	0.221	999	999
1816	aerosol	Unknown	ICP-OES	500	ml	180 puffs 4.3 s each	copper	0	3	999	ug/ 10 puffs	0.203	999	999
1816	aerosol	Unknown	ICP-OES	500	ml	180 puffs 4.3 s each	magnesium	0	3	999	ug/ 10 puffs	0.066	999	999
1816	aerosol	Unknown	ICP-OES	500	ml	180 puffs 4.3 s each	zinc	0	3	999	ug/ 10 puffs	0.058	999	999
1816	aerosol	Unknown	ICP-OES	500	ml	180 puffs 4.3 s each	tin	0	3	999	ug/ 10 puffs	0.037	999	999
1816	aerosol	Unknown	ICP-OES	500	ml	180 puffs 4.3 s each	lead	0	3	999	ug/ 10 puffs	0.017	999	999
1816	aerosol	Unknown	ICP-OES	500	ml	180 puffs 4.3 s each	barium	0	3	999	ug/ 10 puffs	0.012	999	999
1816	aerosol	Unknown	ICP-OES	500	ml	180 puffs 4.3 s each	zirconium	0	3	999	ug/ 10 puffs	0.007	999	999
1816	aerosol	Unknown	ICP-OES	500	ml	180 puffs 4.3 s each	chromium	0	3	999	ug/ 10 puffs	0.007	999	999
1816	aerosol	Unknown	ICP-OES	500	ml	180 puffs 4.3 s each	stronium	0	3	999	ug/ 10 puffs	0.006	999	999
1816	aerosol	Unknown	ICP-OES	500	ml	180 puffs 4.3 s each	nickel	0	3	999	ug/ 10 puffs	0.005	999	999
1816	aerosol	Unknown	ICP-OES	500	ml	180 puffs 4.3 s each	manganese	0	3	999	ug/ 10 puffs	0.002	999	999
1816	aerosol	Unknown	ICP-OES	500	ml	180 puffs 4.3 s each	titanium	0	3	999	ug/ 10 puffs	0.002	999	999
1816	aerosol	Unknown	ICP-OES	500	ml	180 puffs 4.3 s each	lithium	0	2	999	ug/ 10 puffs	0.008	999	999
1817	aerosol	Ruyan	various	999	999	999	58 substances	1	999	0	ng	0	999	999	this poster may not be reporting anything original; likely useless
1817	aerosol	Ruyan	ICP-MS	999	999	999	mercury	0	999	999	ng	0.17	0.13	ng	CV 38%
1817	aerosol	Ruyan	GC-MS	10500	ml	999	propylene glycol	0	999	999	%	82	999	999
1817	aerosol	Ruyan	GC-MS	10500	ml	999	water	0	999	999	%	15	999	999
1817	aerosol	Ruyan	GC-MS	10500	ml	999	nicotine	0	999	999	%	1	999	999
1817	aerosol	Ruyan	GC-MS	10500	ml	999	unknown	9	999	999	%	2	999	999
1817	liquid	Ruyan	GC-MS	999	999	16 mg	nicotine	0	999	999	mg	13.5	999	999	analysis of liquid has mas balance that does not add-up
1817	liquid	Ruyan	GC-MS	999	999	16 mg	propylene glycol	0	999	999	mg	1100	999	999
1818	liquid	Ruyan_nicotine0	LC-MS/MS	999	999	999	N-Nitrosonornicotine (NNN)	1	1	0	ng/cartridge	999	999	999
1818	liquid	Ruyan_nicotine0	LC-MS/MS	999	999	999	N-Nitrosoanatabine (NAT)	1	1	0	ng/cartridge	999	999	999
1818	liquid	Ruyan_nicotine0	LC-MS/MS	999	999	999	N-Nitrosoanabasine (NAB)	1	1	0	ng/cartridge	999	999	999
1818	liquid	Ruyan_nicotine0	LC-MS/MS	999	999	999	4-(Methylnitrosoamino)1-(3-pyridinyl)-1-butanone (NNK)	1	1	1	ng/cartridge	0.26	999	999
1818	liquid	Ruyan_nicotine6	LC-MS/MS	999	999	999	N-Nitrosonornicotine (NNN)	1	1	1	ng/cartridge	1.42	999	999
1818	liquid	Ruyan_nicotine6	LC-MS/MS	999	999	999	N-Nitrosoanatabine (NAT)	1	1	1	ng/cartridge	1.02	999	999
1818	liquid	Ruyan_nicotine6	LC-MS/MS	999	999	999	N-Nitrosoanabasine (NAB)	1	1	0	ng/cartridge	999	999	999
1818	liquid	Ruyan_nicotine6	LC-MS/MS	999	999	999	4-(Methylnitrosoamino)1-(3-pyridinyl)-1-butanone (NNK)	1	1	1	ng/cartridge	0.628	999	999
1818	liquid	Ruyan_nicotine11	LC-MS/MS	999	999	999	N-Nitrosonornicotine (NNN)	1	1	1	ng/cartridge	1.83	999	999
1818	liquid	Ruyan_nicotine11	LC-MS/MS	999	999	999	N-Nitrosoanatabine (NAT)	1	1	1	ng/cartridge	1.36	999	999
1818	liquid	Ruyan_nicotine11	LC-MS/MS	999	999	999	N-Nitrosoanabasine (NAB)	1	1	0	ng/cartridge	999	999	999
1818	liquid	Ruyan_nicotine11	LC-MS/MS	999	999	999	4-(Methylnitrosoamino)1-(3-pyridinyl)-1-butanone (NNK)	1	1	1	ng/cartridge	1.01	999	999
1818	liquid	Ruyan_nicotine16	LC-MS/MS	999	999	999	N-Nitrosonornicotine (NNN)	1	1	1	ng/cartridge	3.87	999	999
1818	liquid	Ruyan_nicotine16	LC-MS/MS	999	999	999	N-Nitrosoanatabine (NAT)	1	1	1	ng/cartridge	2.16	999	999
1818	liquid	Ruyan_nicotine16	LC-MS/MS	999	999	999	N-Nitrosoanabasine (NAB)	1	1	1	ng/cartridge	0.693	999	999
1818	liquid	Ruyan_nicotine16	LC-MS/MS	999	999	999	4-(Methylnitrosoamino)1-(3-pyridinyl)-1-butanone (NNK)	1	1	1	ng/cartridge	1.46	999	999
1818	aerosol	Ruyan_nicotine11	GC-MS	60	ml										secondary reference, must locate
1818	liquid	Ruyan_nicotine0	GC-MS	999	999	full cartridge	anthracene	0	5	999	ng/cartridge	7	999	999	hexane extraction
1818	liquid	Ruyan_nicotine0	GC-MS	999	999	full cartridge	phenanthrene	0	5	999	ng/cartridge	48	999	999
1818	liquid	Ruyan_nicotine0	GC-MS	999	999	full cartridge	1-methyl-phenanthrene	0	5	999	ng/cartridge	5	999	999
1818	liquid	Ruyan_nicotine0	GC-MS	999	999	full cartridge	pyrene	0	5	999	ng/cartridge	36	999	999
1818	liquid	Ruyan_nicotine0	GC-MS	999	999	full cartridge	benzo(a)anthracene	0	5	0	ng/cartridge	999	999	999
1818	liquid	Ruyan_nicotine0	GC-MS	999	999	full cartridge	crysene	0	5	0	ng/cartridge	999	999	999
1818	liquid	Ruyan_nicotine0	GC-MS	999	999	full cartridge	benzo(b)fluoranthene	0	5	0	ng/cartridge	999	999	999
1818	liquid	Ruyan_nicotine0	GC-MS	999	999	full cartridge	benzo(k)fluoranthene	0	5	0	ng/cartridge	999	999	999
1818	liquid	Ruyan_nicotine0	GC-MS	999	999	full cartridge	benzo(a)pyrene	0	5	0	ng/cartridge	999	999	999
1818	liquid	Ruyan_nicotine0	GC-MS	999	999	full cartridge	benzo(e)pyrene	0	5	0	ng/cartridge	999	999	999
1818	liquid	Ruyan_nicotine0	GC-MS	999	999	full cartridge	perylene	0	5	0	ng/cartridge	999	999	999
1818	liquid	Ruyan_nicotine0	GC-MS	999	999	full cartridge	ideno(1,2,3-cd)pyrene	0	5	0	ng/cartridge	999	999	999
1818	liquid	Ruyan_nicotine0	GC-MS	999	999	full cartridge	dibenzo(a,h)anthracene	0	5	0	ng/cartridge	999	999	999
1818	liquid	Ruyan_nicotine0	GC-MS	999	999	full cartridge	benzo(g,h,i)perylene	0	5	0	ng/cartridge	999	999	999
1818	liquid	Ruyan	ICP-MS	999	999	full cartridge	arsenic	0	1	0	ppm	999	0.1	ppm
1818	liquid	Ruyan	ICP-MS	999	999	full cartridge	cadmium	0	1	0	ppm	999	0.01	ppm
1818	liquid	Ruyan	ICP-MS	999	999	full cartridge	chromium	0	1	0	ppm	999	0.2	ppm
1818	liquid	Ruyan	ICP-MS	999	999	full cartridge	nickel	0	1	0	ppm	999	0.2	ppm
1818	liquid	Ruyan	ICP-MS	999	999	full cartridge	lead	0	1	0	ppm	999	0.1	ppm
1821	liquid	Tobacco Aroma Type	GC-MS	999	999	999	2-methyl propanal	0	9	9	ng/ml	420	999	ng/ml
1821	liquid	Tobacco Aroma Type	GC-MS	999	999	999	2-methyl butanal	0	9	9	ng/ml	460	999	ng/ml
1821	liquid	Tobacco Aroma Type	GC-MS	999	999	999	2-(methyl ethyl)-4-methyl-1,3-dioxolane	0	9	9	ng/ml	27000	999	ng/ml
1821	liquid	Tobacco Aroma Type	GC-MS	999	999	999	2-(1-methyl propyl)-4-methyl-1,3-dioxolane	0	9	9	ng/ml	35000	999	ng/ml
1822	liquid	The Electronic Cigarette Co (UK) Ltd	GC-MS	999	999	999	nitrogen	0	3	3	999	888	999	999
1822	liquid	The Electronic Cigarette Co (UK) Ltd	GC-MS	999	999	999	ethanol	0	3	1	999	888	999	999
1822	liquid	The Electronic Cigarette Co (UK) Ltd	GC-MS	999	999	999	water	0	3	3	999	888	999	999
1822	liquid	The Electronic Cigarette Co (UK) Ltd	GC-MS	999	999	999	propylene glycol	0	3	3	999	888	999	999
1822	liquid	The Electronic Cigarette Co (UK) Ltd	GC-MS	999	999	999	nicotine	0	3	3	999	888	999	999
1822	liquid	The Electronic Cigarette Co (UK) Ltd	GC-MS	999	999	999	triacetin	0	3	1	999	888	999	999
1824	liquid	various with zero nicotine on label	LC-MS/MS	999	999	10 mg	nicotine	0	3	0	ug/g	999	4	ng/ml
1824	liquid	various with zero nicotine on label	LC-MS/MS	999	999	10 mg	nicotine	0	3	3	ug/g	166	4	ng/ml
1824	liquid	various with zero nicotine on label	LC-MS/MS	999	999	10 mg	nicotine	0	3	0	ug/g	999	4	ng/ml
1824	liquid	various with zero nicotine on label	LC-MS/MS	999	999	10 mg	nicotine	0	3	0	ug/g	999	4	ng/ml
1824	liquid	various with zero nicotine on label	LC-MS/MS	999	999	10 mg	nicotine	0	3	0	ug/g	999	4	ng/ml
1824	liquid	various with zero nicotine on label	LC-MS/MS	999	999	10 mg	nicotine	0	3	0	ug/g	999	4	ng/ml
1824	liquid	various with zero nicotine on label	LC-MS/MS	999	999	10 mg	nicotine	0	3	0	ug/g	999	4	ng/ml
1824	liquid	various with zero nicotine on label	LC-MS/MS	999	999	10 mg	nicotine	0	3	0	ug/g	999	4	ng/ml
1824	liquid	various with zero nicotine on label	LC-MS/MS	999	999	10 mg	nicotine	0	3	0	ug/g	999	4	ng/ml
1824	liquid	various with zero nicotine on label	LC-MS/MS	999	999	10 mg	nicotine	0	3	3	ug/g	321	4	ng/ml
1824	liquid	various with zero nicotine on label	LC-MS/MS	999	999	10 mg	nicotine	0	3	3	ug/g	128	4	ng/ml
1824	liquid	various with zero nicotine on label	LC-MS/MS	999	999	10 mg	nicotine	0	3	3	ug/g	39	4	ng/ml
1824	liquid	various with zero nicotine on label	LC-MS/MS	999	999	10 mg	nicotine	0	3	0	ug/g	999	4	ng/ml
1824	liquid	various with zero nicotine on label	LC-MS/MS	999	999	10 mg	nicotine	0	3	0	ug/g	999	4	ng/ml
1824	liquid	various with zero nicotine on label	LC-MS/MS	999	999	10 mg	nicotine	0	3	0	ug/g	999	4	ng/ml
1824	liquid	various with zero nicotine on label	LC-MS/MS	999	999	10 mg	nicotine	0	3	0	ug/g	999	4	ng/ml
1824	liquid	various with zero nicotine on label	LC-MS/MS	999	999	10 mg	nicotine	0	3	3	ug/g	207	4	ng/ml
1824	liquid	various with zero nicotine on label	LC-MS/MS	999	999	10 mg	nicotine	0	3	3	ug/g	72	4	ng/ml
1824	liquid	various with zero nicotine on label	LC-MS/MS	999	999	10 mg	nicotine	0	3	3	ug/g	10	4	ng/ml
1824	liquid	various with zero nicotine on label	LC-MS/MS	999	999	10 mg	nicotine	0	3	3	ug/g	332	4	ng/ml
1824	liquid	various with zero nicotine on label	LC-MS/MS	999	999	10 mg	nicotine	0	3	3	ug/g	29	4	ng/ml
1824	liquid	various with zero nicotine on label	LC-MS/MS	999	999	10 mg	nicotine	0	3	3	ug/g	5	4	ng/ml
1824	liquid	various with zero nicotine on label	LC-MS/MS	999	999	10 mg	nicotine	0	3	0	ug/g	999	4	ng/ml
1824	liquid	various with zero nicotine on label	LC-MS/MS	999	999	10 mg	nicotine	0	3	3	ug/g	29	4	ng/ml
1824	liquid	various with zero nicotine on label	LC-MS/MS	999	999	10 mg	nicotine	0	3	3	ug/g	14	4	ng/ml
1824	liquid	various with zero nicotine on label	LC-MS/MS	999	999	10 mg	nicotine	0	3	0	ug/g	999	4	ng/ml
1824	liquid	various with zero nicotine on label	LC-MS/MS	999	999	10 mg	nicotine	0	3	0	ug/g	999	4	ng/ml
1824	liquid	various with zero nicotine on label	LC-MS/MS	999	999	10 mg	nicotine	0	3	0	ug/g	999	4	ng/ml
1824	liquid	various with zero nicotine on label	LC-MS/MS	999	999	10 mg	nicotine	0	3	3	ug/g	18	4	ng/ml
1824	liquid	various with zero nicotine on label	LC-MS/MS	999	999	10 mg	nicotine	0	3	3	ug/g	6	4	ng/ml
1824	liquid	various with zero nicotine on label	LC-MS/MS	999	999	10 mg	nicotine	0	3	3	ug/g	6	4	ng/ml
1824	liquid	various with zero nicotine on label	LC-MS/MS	999	999	10 mg	nicotine	0	3	3	ug/g	316	4	ng/ml
1824	liquid	various with zero nicotine on label	LC-MS/MS	999	999	10 mg	nicotine	0	3	3	ug/g	149	4	ng/ml
1824	liquid	various with zero nicotine on label	LC-MS/MS	999	999	10 mg	nicotine	0	3	3	ug/g	88	4	ng/ml
1824	liquid	various with zero nicotine on label	LC-MS/MS	999	999	10 mg	nicotine	0	3	3	ug/g	22	4	ng/ml
1824	liquid	various with zero nicotine on label	LC-MS/MS	999	999	10 mg	nicotine	0	3	3	ug/g	23	4	ng/ml
1824	liquid	various with zero nicotine on label	LC-MS/MS	999	999	10 mg	nicotine	0	3	3	ug/g	47	4	ng/ml
1824	liquid	various with zero nicotine on label	LC-MS/MS	999	999	10 mg	nicotine	0	3	3	ug/g	23	4	ng/ml
1824	liquid	various with zero nicotine on label	LC-MS/MS	999	999	10 mg	nicotine	0	3	3	ug/g	284	4	ng/ml
1824	liquid	various with zero nicotine on label	LC-MS/MS	999	999	10 mg	nicotine	0	3	3	ug/g	69	4	ng/ml
1824	liquid	various with zero nicotine on label	LC-MS/MS	999	999	10 mg	nicotine	0	3	3	ug/g	31	4	ng/ml
1826	liquid	Aria Nic	GC-MS	999	999	999	propylene glycol	0	1	1	% w/w	66.001	0.001	% w/w
1826	liquid	Aria Nic	GC-MS	999	999	999	glycerin	0	1	1	% w/w	24.056	0.001	% w/w
1826	liquid	Aria Nic	GC-MS	999	999	999	nicotine	0	1	1	% w/w	0.25	0.001	% w/w
1826	liquid	Aria Nic	GC-MS	999	999	999	methyl pyrazine	0	1	1	% w/w	0.028	0.001	% w/w
1826	liquid	Aria Nic	GC-MS	999	999	999	2,3-dimethyl pyrazine	0	1	1	% w/w	0.012	0.001	% w/w
1826	liquid	Aria Nic	GC-MS	999	999	999	5-methyl-2-furaldehyde	0	1	1	% w/w	0.011	0.001	% w/w
1826	liquid	Aria Nic	GC-MS	999	999	999	1-hydroxy-2-propanone	0	1	1	% w/w	0.011	0.001	% w/w
1826	liquid	Aria Nic	GC-MS	999	999	999	beta-damascon	0	1	1	% w/w	0.01	0.001	% w/w
1826	liquid	Aria Nic	GC-MS	999	999	999	2,5-dimethyl pyrazine	0	1	1	% w/w	0.01	0.001	% w/w
1826	liquid	Aria Nic	GC-MS	999	999	999	3-hydroxy-2-methyl-4-pyranone (maltol)	0	1	1	% w/w	0.004	0.001	% w/w
1826	liquid	Aria Nic	GC-MS	999	999	999	2,3,5,6-tetramethyl pyrazine	0	1	1	% w/w	0.001	0.001	% w/w
1826	liquid	Aria W Nic	GC-MS	999	999	999	propylene glycol	0	1	1	% w/w	66.115	0.001	% w/w
1826	liquid	Aria W Nic	GC-MS	999	999	999	glycerin	0	1	1	% w/w	24.2	0.001	% w/w
1826	liquid	Aria W Nic	GC-MS	999	999	999	nicotine	0	1	0	% w/w	999	0.001	% w/w
1826	liquid	Aria W Nic	GC-MS	999	999	999	methyl pyrazine	0	1	1	% w/w	0.024	0.001	% w/w
1826	liquid	Aria W Nic	GC-MS	999	999	999	2,3-dimethyl pyrazine	0	1	1	% w/w	0.012	0.001	% w/w
1826	liquid	Aria W Nic	GC-MS	999	999	999	5-methyl-2-furaldehyde	0	1	1	% w/w	0.01	0.001	% w/w
1826	liquid	Aria W Nic	GC-MS	999	999	999	1-hydroxy-2-propanone	0	1	1	% w/w	0.008	0.001	% w/w
1826	liquid	Aria W Nic	GC-MS	999	999	999	beta-damascon	0	1	1	% w/w	0.01	0.001	% w/w
1826	liquid	Aria W Nic	GC-MS	999	999	999	2,5-dimethyl pyrazine	0	1	1	% w/w	0.01	0.001	% w/w
1826	liquid	Aria W Nic	GC-MS	999	999	999	3-hydroxy-2-methyl-4-pyranone (maltol)	0	1	1	% w/w	0.002	0.001	% w/w
1826	liquid	Aria W Nic	GC-MS	999	999	999	2,3,5,6-tetramethyl pyrazine	0	1	1	% w/w	0.002	0.001	% w/w
1826	aerosol	Aria Nic	GC-MS	7.968	L	16 puffs	propylene glycol	0	1	1	mg/m3	1660	0.01	mg/m3
1826	aerosol	Aria Nic	GC-MS	7.968	L	16 puffs	glycerin	0	1	1	mg/m3	610	0.01	mg/m3
1826	aerosol	Aria Nic	GC-MS	7.968	L	16 puffs	nicotine	0	1	1	mg/m3	6.21	0.01	mg/m3
1826	aerosol	Aria Nic	GC-MS	7.968	L	16 puffs	methyl pyrazine	0	1	1	mg/m3	0.54	0.01	mg/m3
1826	aerosol	Aria Nic	GC-MS	7.968	L	16 puffs	2,3-dimethyl pyrazine	0	1	1	mg/m3	0.29	0.01	mg/m3
1826	aerosol	Aria Nic	GC-MS	7.968	L	16 puffs	5-methyl-2-furaldehyde	0	1	1	mg/m3	0.27	0.01	mg/m3
1826	aerosol	Aria Nic	GC-MS	7.968	L	16 puffs	1-hydroxy-2-propanone	0	1	1	mg/m3	0.26	0.01	mg/m3
1826	aerosol	Aria Nic	GC-MS	7.968	L	16 puffs	beta-damascon	0	1	1	mg/m3	0.25	0.01	mg/m3
1826	aerosol	Aria Nic	GC-MS	7.968	L	16 puffs	2,5-dimethyl pyrazine	0	1	1	mg/m3	0.24	0.01	mg/m3
1826	aerosol	Aria Nic	GC-MS	7.968	L	16 puffs	3-hydroxy-2-methyl-4-pyranone (maltol)	0	1	1	mg/m3	0.06	0.01	mg/m3
1826	aerosol	Aria Nic	GC-MS	7.968	L	16 puffs	2,3,5,6-tetramethyl pyrazine	0	1	1	mg/m3	0.03	0.01	mg/m3
1826	aerosol	Aria W Nic	GC-MS	7.968	L	16 puffs	propylene glycol	0	1	1	mg/m3	1650	0.01	mg/m3
1826	aerosol	Aria W Nic	GC-MS	7.968	L	16 puffs	glycerin	0	1	1	mg/m3	580	0.01	mg/m3
1826	aerosol	Aria W Nic	GC-MS	7.968	L	16 puffs	nicotine	0	1	0	mg/m3	999	0.01	mg/m3
1826	aerosol	Aria W Nic	GC-MS	7.968	L	16 puffs	methyl pyrazine	0	1	1	mg/m3	0.54	0.01	mg/m3
1826	aerosol	Aria W Nic	GC-MS	7.968	L	16 puffs	2,3-dimethyl pyrazine	0	1	1	mg/m3	0.3	0.01	mg/m3
1826	aerosol	Aria W Nic	GC-MS	7.968	L	16 puffs	5-methyl-2-furaldehyde	0	1	1	mg/m3	0.27	0.01	mg/m3
1826	aerosol	Aria W Nic	GC-MS	7.968	L	16 puffs	1-hydroxy-2-propanone	0	1	1	mg/m3	0.26	0.01	mg/m3
1826	aerosol	Aria W Nic	GC-MS	7.968	L	16 puffs	beta-damascon	0	1	1	mg/m3	0.25	0.01	mg/m3
1826	aerosol	Aria W Nic	GC-MS	7.968	L	16 puffs	2,5-dimethyl pyrazine	0	1	1	mg/m3	0.24	0.01	mg/m3
1826	aerosol	Aria W Nic	GC-MS	7.968	L	16 puffs	3-hydroxy-2-methyl-4-pyranone (maltol)	0	1	1	mg/m3	0.06	0.01	mg/m3
1826	aerosol	Aria W Nic	GC-MS	7.968	L	16 puffs	2,3,5,6-tetramethyl pyrazine	0	1	1	mg/m3	0.02	0.01	mg/m3
1827															see eAppendix2
1828	liquid	Smoking Everywhere 0	HPLC	999	999	full cartridge	nicotine	0	1	1	mg/cartridge	0.1	0.1	ug/ml solution
1828	liquid	Smoking Everywhere 0	HPLC	999	999	full cartridge	nicotine	0	1	0	mg/cartridge	999	0.1	ug/ml solution
1828	liquid	Smoking Everywhere 0	HPLC	999	999	full cartridge	nicotine	0	1	0	mg/cartridge	999	0.1	ug/ml solution
1828	liquid	Smoking Everywhere 0	HPLC	999	999	full cartridge	nicotine	0	1	1	mg/cartridge	0.1	0.1	ug/ml solution
1828	liquid	Smoking Everywhere 0	HPLC	999	999	full cartridge	nicotine	0	1	0	mg/cartridge	999	0.1	ug/ml solution
1828	liquid	Smoking Everywhere 6	HPLC	999	999	full cartridge	nicotine	0	1	1	mg/cartridge	1	0.1	ug/ml solution
1828	liquid	Smoking Everywhere 6	HPLC	999	999	full cartridge	nicotine	0	1	1	mg/cartridge	1.6	0.1	ug/ml solution
1828	liquid	Smoking Everywhere 6	HPLC	999	999	full cartridge	nicotine	0	1	1	mg/cartridge	2.7	0.1	ug/ml solution
1828	liquid	Smoking Everywhere 6	HPLC	999	999	full cartridge	nicotine	0	1	1	mg/cartridge	1.8	0.1	ug/ml solution
1828	liquid	Smoking Everywhere 11	HPLC	999	999	full cartridge	nicotine	0	1	1	mg/cartridge	5.2	0.1	ug/ml solution
1828	liquid	Smoking Everywhere 11	HPLC	999	999	full cartridge	nicotine	0	1	1	mg/cartridge	2.7	0.1	ug/ml solution
1828	liquid	Smoking Everywhere 11	HPLC	999	999	full cartridge	nicotine	0	1	1	mg/cartridge	4.4	0.1	ug/ml solution
1828	liquid	Smoking Everywhere 16	HPLC	999	999	full cartridge	nicotine	0	1	1	mg/cartridge	6	0.1	ug/ml solution
1828	liquid	Smoking Everywhere 16	HPLC	999	999	full cartridge	nicotine	0	1	1	mg/cartridge	4.2	0.1	ug/ml solution
1828	liquid	Smoking Everywhere 16	HPLC	999	999	full cartridge	nicotine	0	1	1	mg/cartridge	5.5	0.1	ug/ml solution
1828	liquid	NJOY 6	HPLC	999	999	full cartridge	nicotine	0	1	1	mg/cartridge	5.2	0.1	ug/ml solution
1828	liquid	NJOY 12	HPLC	999	999	full cartridge	nicotine	0	1	1	mg/cartridge	5.3	0.1	ug/ml solution
1828	liquid	NJOY 12	HPLC	999	999	full cartridge	nicotine	0	1	1	mg/cartridge	4.3	0.1	ug/ml solution
1828	liquid	NJOY 12	HPLC	999	999	full cartridge	nicotine	0	1	1	mg/cartridge	4.8	0.1	ug/ml solution
1828	liquid	NJOY 18	HPLC	999	999	full cartridge	nicotine	0	1	1	mg/cartridge	6.8	0.1	ug/ml solution
1828	liquid	CIXI 0	HPLC	999	999	full cartridge	nicotine	0	1	1	mg/cartridge	0.07	0.1	ug/ml solution
1828	liquid	CIXI 0	HPLC	999	999	full cartridge	nicotine	0	1	1	mg/cartridge	12.9	0.1	ug/ml solution
1828	liquid	CIXI 0	HPLC	999	999	full cartridge	nicotine	0	1	1	mg/cartridge	21.8	0.1	ug/ml solution
1828	liquid	CIXI 16	HPLC	999	999	full cartridge	nicotine	0	1	1	mg/cartridge	0.09	0.1	ug/ml solution
1828	liquid	CIXI 16	HPLC	999	999	full cartridge	nicotine	0	1	1	mg/cartridge	21	0.1	ug/ml solution
1828	liquid	CIXI 16	HPLC	999	999	full cartridge	nicotine	0	1	1	mg/cartridge	13	0.1	ug/ml solution
1828	liquid	CIXI 24	HPLC	999	999	full cartridge	nicotine	0	1	1	mg/cartridge	0.09	0.1	ug/ml solution
1828	liquid	CIXI 24	HPLC	999	999	full cartridge	nicotine	0	1	1	mg/cartridge	13.2	0.1	ug/ml solution
1828	liquid	CIXI 24	HPLC	999	999	full cartridge	nicotine	0	1	1	mg/cartridge	20.6	0.1	ug/ml solution
1828	liquid	CIXI 24	HPLC	999	999	full cartridge	nicotine	0	1	1	mg/cartridge	15.1	0.1	ug/ml solution
1828	liquid	CIXI	HPLC	999	999	full cartridge	cotinine	0	1	0	mg/cartridge	999	0.04	mg/cartridge
1828	liquid	CIXI	HPLC	999	999	full cartridge	myosmine	0	1	0	mg/cartridge	999	0.05	mg/cartridge
1828	liquid	CIXI	HPLC	999	999	full cartridge	Anatabine,	0	1	0	mg/cartridge	999	0.02	mg/cartridge
1828	liquid	CIXI	HPLC	999	999	full cartridge	Anabasine	0	1	0	mg/cartridge	999	0.07	mg/cartridge
1828	liquid	CIXI	HPLC	999	999	full cartridge	nicotine	0	1	1	mg/cartridge	0.08	0.01	mg/cartridge
1828	liquid	CIXI	HPLC	999	999	full cartridge	beta-nicotyrine	0	1	0	mg/cartridge	999	0.02	mg/cartridge
1828	liquid	CIXI	HPLC	999	999	full cartridge	cotinine	0	1	0	mg/cartridge	999	0.1	mg/cartridge
1828	liquid	CIXI	HPLC	999	999	full cartridge	myosmine	0	1	0	mg/cartridge	999	0.04	mg/cartridge
1828	liquid	CIXI	HPLC	999	999	full cartridge	Anatabine,	0	1	0	mg/cartridge	999	0.05	mg/cartridge
1828	liquid	CIXI	HPLC	999	999	full cartridge	Anabasine	0	1	0	mg/cartridge	999	0.02	mg/cartridge
1828	liquid	CIXI	HPLC	999	999	full cartridge	nicotine	0	1	1	mg/cartridge	0.09	0.07	mg/cartridge
1828	liquid	CIXI	HPLC	999	999	full cartridge	beta-nicotyrine	0	1	0	mg/cartridge	999	0.06	mg/cartridge
1828	liquid	CIXI	HPLC	999	999	full cartridge	cotinine	0	1	0	mg/cartridge	999	0.04	mg/cartridge
1828	liquid	CIXI	HPLC	999	999	full cartridge	myosmine	0	1	0	mg/cartridge	999	0.05	mg/cartridge
1828	liquid	CIXI	HPLC	999	999	full cartridge	Anatabine,	0	1	0	mg/cartridge	999	0.02	mg/cartridge
1828	liquid	CIXI	HPLC	999	999	full cartridge	Anabasine	0	1	0	mg/cartridge	999	0.07	mg/cartridge
1828	liquid	CIXI	HPLC	999	999	full cartridge	nicotine	0	1	1	mg/cartridge	0.09	0.01	mg/cartridge
1828	liquid	CIXI	HPLC	999	999	full cartridge	beta-nicotyrine	0	1	0	mg/cartridge	999	0.02	mg/cartridge
1828	liquid	CIXI	HPLC	999	999	full cartridge	cotinine	0	1	0	mg/cartridge	999	0.04	mg/cartridge
1828	liquid	CIXI	HPLC	999	999	full cartridge	myosmine	0	1	1	mg/cartridge	0.05	0.02	mg/cartridge
1828	liquid	CIXI	HPLC	999	999	full cartridge	Anatabine,	0	1	1	mg/cartridge	0.49	0.02	mg/cartridge
1828	liquid	CIXI	HPLC	999	999	full cartridge	Anabasine	0	1	0	mg/cartridge	999	0.21	mg/cartridge
1828	liquid	CIXI	HPLC	999	999	full cartridge	nicotine	0	1	1	mg/cartridge	13.24	0.01	mg/cartridge
1828	liquid	CIXI	HPLC	999	999	full cartridge	beta-nicotyrine	0	1	0	mg/cartridge	999	0.2	mg/cartridge
1828	liquid	CIXI	HPLC	999	999	full cartridge	cotinine	0	1	0	mg/cartridge	999	0.04	mg/cartridge
1828	liquid	CIXI	HPLC	999	999	full cartridge	myosmine	0	1	1	mg/cartridge	0.05	0.02	mg/cartridge
1828	liquid	CIXI	HPLC	999	999	full cartridge	Anatabine,	0	1	1	mg/cartridge	0.49	0.02	mg/cartridge
1828	liquid	CIXI	HPLC	999	999	full cartridge	Anabasine	0	1	0	mg/cartridge	999	0.07	mg/cartridge
1828	liquid	CIXI	HPLC	999	999	full cartridge	nicotine	0	1	1	mg/cartridge	12.92	0.01	mg/cartridge
1828	liquid	CIXI	HPLC	999	999	full cartridge	beta-nicotyrine	0	1	0	mg/cartridge	999	0.02	mg/cartridge
1828	liquid	CIXI	HPLC	999	999	full cartridge	cotinine	0	1	0	mg/cartridge	999	0.04	mg/cartridge
1828	liquid	CIXI	HPLC	999	999	full cartridge	myosmine	0	1	1	mg/cartridge	0.08	0.02	mg/cartridge
1828	liquid	CIXI	HPLC	999	999	full cartridge	Anatabine,	0	1	1	mg/cartridge	0.82	0.02	mg/cartridge
1828	liquid	CIXI	HPLC	999	999	full cartridge	Anabasine	0	1	0	mg/cartridge	999	0.07	mg/cartridge
1828	liquid	CIXI	HPLC	999	999	full cartridge	nicotine	0	1	1	mg/cartridge	21.82	0.01	mg/cartridge
1828	liquid	CIXI	HPLC	999	999	full cartridge	beta-nicotyrine	0	1	0	mg/cartridge	999	0.02	mg/cartridge
1828	liquid	CIXI	HPLC	999	999	full cartridge	cotinine	0	1	0	mg/cartridge	999	0.04	mg/cartridge
1828	liquid	CIXI	HPLC	999	999	full cartridge	myosmine	0	1	1	mg/cartridge	0.08	0.02	mg/cartridge
1828	liquid	CIXI	HPLC	999	999	full cartridge	Anatabine,	0	1	1	mg/cartridge	0.77	0.02	mg/cartridge
1828	liquid	CIXI	HPLC	999	999	full cartridge	Anabasine	0	1	0	mg/cartridge	999	0.07	mg/cartridge
1828	liquid	CIXI	HPLC	999	999	full cartridge	nicotine	0	1	1	mg/cartridge	20.57	0.01	mg/cartridge
1828	liquid	CIXI	HPLC	999	999	full cartridge	beta-nicotyrine	0	1	0	mg/cartridge	999	0.02	mg/cartridge
1828	liquid	CIXI	HPLC	999	999	full cartridge	cotinine	0	1	0	mg/cartridge	999	0.04	mg/cartridge
1828	liquid	CIXI	HPLC	999	999	full cartridge	myosmine	0	1	1	mg/cartridge	0.08	0.02	mg/cartridge
1828	liquid	CIXI	HPLC	999	999	full cartridge	Anatabine,	0	1	1	mg/cartridge	0.79	0.02	mg/cartridge
1828	liquid	CIXI	HPLC	999	999	full cartridge	Anabasine	0	1	0	mg/cartridge	999	0.07	mg/cartridge
1828	liquid	CIXI	HPLC	999	999	full cartridge	nicotine	0	1	1	mg/cartridge	21.04	0.01	mg/cartridge
1828	liquid	CIXI	HPLC	999	999	full cartridge	beta-nicotyrine	0	1	0	mg/cartridge	999	0.02	mg/cartridge
1828	liquid	CIXI	HPLC	999	999	full cartridge	cotinine	0	1	0	mg/cartridge	999	0.04	mg/cartridge
1828	liquid	CIXI	HPLC	999	999	full cartridge	myosmine	0	1	1	mg/cartridge	0.05	0.02	mg/cartridge
1828	liquid	CIXI	HPLC	999	999	full cartridge	Anatabine,	0	1	1	mg/cartridge	0.5	0.02	mg/cartridge
1828	liquid	CIXI	HPLC	999	999	full cartridge	Anabasine	0	1	0	mg/cartridge	999	0.07	mg/cartridge
1828	liquid	CIXI	HPLC	999	999	full cartridge	nicotine	0	1	1	mg/cartridge	13.01	0.01	mg/cartridge
1828	liquid	CIXI	HPLC	999	999	full cartridge	beta-nicotyrine	0	1	0	mg/cartridge	999	0.02	mg/cartridge
1828	liquid	CIXI	HPLC	999	999	full cartridge	cotinine	0	1	0	mg/cartridge	999	0.04	mg/cartridge
1828	liquid	CIXI	HPLC	999	999	full cartridge	myosmine	0	1	1	mg/cartridge	0.08	0.02	mg/cartridge
1828	liquid	CIXI	HPLC	999	999	full cartridge	Anatabine,	0	1	1	mg/cartridge	0.57	0.02	mg/cartridge
1828	liquid	CIXI	HPLC	999	999	full cartridge	Anabasine	0	1	0	mg/cartridge	999	0.07	mg/cartridge
1828	liquid	CIXI	HPLC	999	999	full cartridge	nicotine	0	1	1	mg/cartridge	15.11	0.01	mg/cartridge
1828	liquid	CIXI	HPLC	999	999	full cartridge	beta-nicotyrine	0	1	0	mg/cartridge	999	0.02	mg/cartridge
1828	liquid	CIXI	HPLC	999	999	999	nicotine	0	1	0	mg/cartridge	999	0.01	mg/cartridge
1828	liquid	CIXI	HPLC	999	999	999	nicotine	0	1	0	mg/ml	999	0.0001	mg/ml
1828	liquid	CIXI	HPLC	999	999	999	nicotine	0	1	0	mg/ml	999	0.0001	mg/ml
1828	liquid	CIXI	HPLC	999	999	999	nicotine	0	1	1	mg/ml	13	0.0001	mg/ml
1828	liquid	CIXI	HPLC	999	999	999	nicotine	0	1	1	mg/ml	12	0.0001	mg/ml
1828	liquid	CIXI	HPLC	999	999	999	nicotine	0	1	1	mg/ml	13	0.0001	mg/ml
1828	liquid	CIXI	HPLC	999	999	999	nicotine	0	1	1	mg/ml	14	0.0001	mg/ml
1828	liquid	CIXI	HPLC	999	999	999	nicotine	0	1	1	mg/ml	21	0.0001	mg/ml
1828	liquid	CIXI	HPLC	999	999	999	nicotine	0	1	1	mg/ml	20	0.0001	mg/ml
1828	liquid	CIXI	HPLC	999	999	999	nicotine	0	1	1	mg/ml	20	0.0001	mg/ml
1828	liquid	Johnson Creek	HPLC	999	999	999	nicotine	0	1	1	mg/ml	25.6	0.0001	mg/ml
1828	liquid	Johnson Creek	HPLC	999	999	999	nicotine	0	1	1	mg/ml	25.4	0.0001	mg/ml
1828	liquid	Johnson Creek	HPLC	999	999	999	nicotine	0	1	1	mg/ml	25.4	0.0001	mg/ml
1828	liquid	Johnson Creek	HPLC	999	999	999	nicotine	0	1	1	mg/ml	19.9	0.0001	mg/ml
1828	liquid	Johnson Creek	HPLC	999	999	999	nicotine	0	1	0	mg/ml	999	0.0001	mg/ml
1828	liquid	Johnson Creek	HPLC	999	999	999	nicotine	0	1	1	mg/ml	24.8	0.0001	mg/ml
1828	liquid	Johnson Creek	HPLC	999	999	999	nicotine	0	1	1	mg/ml	18	0.0001	mg/ml
1828	liquid	Johnson Creek	HPLC	999	999	999	nicotine	0	1	1	mg/ml	24.9	0.0001	mg/ml
1828	liquid	Johnson Creek	HPLC	999	999	999	nicotine	0	1	1	mg/ml	18.8	0.0001	mg/ml
1828	liquid	Johnson Creek	HPLC	999	999	999	nicotine	0	1	0	mg/ml	999	0.0001	mg/ml
1828	liquid	Johnson Creek	HPLC	999	999	999	nicotine	0	1	1	mg/ml	24.6	0.0001	mg/ml
1828	liquid	Johnson Creek	HPLC	999	999	999	nicotine	0	1	1	mg/ml	18.9	0.0001	mg/ml
1828	aerosol	Smoking Everywhere	HPLC	3	L	999	nicotine	0	1	1	ug/100 ml	10.6	999	999
1828	aerosol	Smoking Everywhere	HPLC	3	L	999	nicotine	0	1	1	ug/100 ml	26.8	999	999
1828	aerosol	Smoking Everywhere	HPLC	3	L	999	nicotine	0	1	1	ug/100 ml	34.9	999	999
1828	aerosol	Smoking Everywhere	HPLC	3	L	999	nicotine	0	1	1	ug/100 ml	43.2	999	999
1828	aerosol	NJOY	HPLC	3	L	999	nicotine	0	1	1	ug/100 ml	9.9	999	999
1828	aerosol	NJOY	HPLC	3	L	999	nicotine	0	1	1	ug/100 ml	15.7	999	999
1828	aerosol	NJOY	HPLC	3	L	999	nicotine	0	1	1	ug/100 ml	31.5	999	999
1828	aerosol	NJOY	HPLC	3	L	999	nicotine	0	1	1	ug/100 ml	14.4	999	999
1828	aerosol	NJOY	HPLC	3	L	999	nicotine	0	1	1	ug/100 ml	4.4	999	999
1828	aerosol	NJOY	HPLC	3	L	999	nicotine	0	1	1	ug/100 ml	6.6	999	999
1828	aerosol	NJOY	HPLC	3	L	999	nicotine	0	1	0	ug/100 ml	999	999	999
1828	aerosol	NJOY	HPLC	3	L	999	nicotine	0	1	1	ug/100 ml	2.1	999	999
1828	aerosol	NJOY	HPLC	3	L	999	nicotine	0	1	1	ug/100 ml	2.4	999	999
1828	aerosol	NJOY	HPLC	3	L	999	nicotine	0	1	1	ug/100 ml	0.6	999	999
1828	aerosol	CIXI	HPLC	3	L	999	cotinine	0	1	0	ug/100 puffs	999	10	ug/100 puffs
1828	aerosol	CIXI	HPLC	3	L	999	myosmine	0	1	0	ug/100 puffs	999	5	ug/100 puffs
1828	aerosol	CIXI	HPLC	3	L	999	Anatabine,	0	1	0	ug/100 puffs	999	4.7	ug/100 puffs
1828	aerosol	CIXI	HPLC	3	L	999	Anabasine	0	1	0	ug/100 puffs	999	20	ug/100 puffs
1828	aerosol	CIXI	HPLC	3	L	999	nicotine	0	1	1	ug/100 puffs	254	10	ug/100 puffs
1828	aerosol	CIXI	HPLC	3	L	999	beta-nicotyrine	0	1	0	ug/100 puffs	999	20	ug/100 puffs
1828	aerosol	CIXI	HPLC	3	L	999	cotinine	0	1	0	ug/100 puffs	999	10	ug/100 puffs
1828	aerosol	CIXI	HPLC	3	L	999	myosmine	0	1	0	ug/100 puffs	999	5	ug/100 puffs
1828	aerosol	CIXI	HPLC	3	L	999	Anatabine,	0	1	0	ug/100 puffs	999	4.7	ug/100 puffs
1828	aerosol	CIXI	HPLC	3	L	999	Anabasine	0	1	0	ug/100 puffs	999	20	ug/100 puffs
1828	aerosol	CIXI	HPLC	3	L	999	nicotine	0	1	1	ug/100 puffs	292	10	ug/100 puffs
1828	aerosol	CIXI	HPLC	3	L	999	beta-nicotyrine	0	1	0	ug/100 puffs	999	20	ug/100 puffs
1828	aerosol	CIXI	HPLC	3	L	999	cotinine	0	1	0	ug/100 puffs	999	10	ug/100 puffs
1828	aerosol	CIXI	HPLC	3	L	999	myosmine	0	1	0	ug/100 puffs	999	5	ug/100 puffs
1828	aerosol	CIXI	HPLC	3	L	999	Anatabine,	0	1	0	ug/100 puffs	999	4.7	ug/100 puffs
1828	aerosol	CIXI	HPLC	3	L	999	Anabasine	0	1	0	ug/100 puffs	999	20	ug/100 puffs
1828	aerosol	CIXI	HPLC	3	L	999	nicotine	0	1	1	ug/100 puffs	50	10	ug/100 puffs
1828	aerosol	CIXI	HPLC	3	L	999	beta-nicotyrine	0	1	0	ug/100 puffs	999	20	ug/100 puffs
1829															paper on particle size, not chemistry; unlear what is the meaning of particle size fore aerosol
1810	aerosol	3 liquids	GC-MS/HPLC	8	m3	6 puffs of 3 s	VOCs	0				see eAppendix2			human volunteer vaping in 8 m3 chamber
1810	aerosol	3 ecigs 1 liquid	GC-MS/HPLC	10	L	1 puff of 3s	VOCs	0				see eAppendix2
1832	aerosol	Ruyan 16 mg	unknown	1750	ml	999	nicotine	0	1	1	mg	0.06	999	999	see exposure prediction02 spreadsheet
1832	aerosol	Ruyan 16 mg	unknown	1225	ml	999	CO	0	1	0	mg	999	999	999	see exposure prediction02 spreadsheet
1832	aerosol	Ruyan 16 mg	unknown	1750	ml	999	acetaldehyde	0	1	1	ug	0.00139	999	999	see exposure prediction02 spreadsheet
1832	aerosol	Ruyan 16 mg	unknown	1750	ml	999	formaldehyde	0	1	1	ug	0.00037	999	999	see exposure prediction02 spreadsheet
1832	aerosol	Ruyan 16 mg	unknown	1750	ml	999	acrolein	0	1	0	ug	999	999	999	see exposure prediction02 spreadsheet
1832	aerosol	Ruyan 16 mg	unknown	1750	ml	999	o-cresol	0	1	0	ug	999	999	999	see exposure prediction02 spreadsheet
1832	aerosol	Ruyan 16 mg	unknown	1750	ml	999	m,p-cresol	0	1	0	ug	999	999	999	see exposure prediction02 spreadsheet
1832	aerosol	Ruyan 16 mg	unknown	1750	ml	999	benzo(a)pyrene	0	1	0	ng	999	999	999	see exposure prediction02 spreadsheet
1832	aerosol	Ruyan 16 mg	unknown	1750	ml	999	hydrogen cyanide	0	1	0	ug	999	999	999	see exposure prediction02 spreadsheet
1832	aerosol	Ruyan 16 mg	unknown	1750	ml	999	1,3-butadiene	0	1	0	ug	999	999	999	see exposure prediction02 spreadsheet
1832	aerosol	Ruyan 16 mg	unknown	1750	ml	999	acrylonitrile	0	1	0	ug	999	999	999	see exposure prediction02 spreadsheet
1832	aerosol	Ruyan 16 mg	unknown	1750	ml	999	benzene	0	1	0	ug	999	999	999	see exposure prediction02 spreadsheet
1832	aerosol	Ruyan 16 mg	unknown	1750	ml	999	NNN	1	1	1	ng	1.4e-07	999	999	see exposure prediction02 spreadsheet
1832	aerosol	Ruyan 16 mg	unknown	1750	ml	999	NNK	1	1	1	ng	1.7e-07	999	999	see exposure prediction02 spreadsheet
1832	aerosol	Ruyan 16 mg	unknown	1750	ml	999	NAT	1	1	1	ng	1.4e-07	999	999	see exposure prediction02 spreadsheet
1832	aerosol	Ruyan 16 mg	unknown	1750	ml	999	NAB	1	1	0	ng	999	999	999	see exposure prediction02 spreadsheet
1831	aerosol	unspecified 11 mg	GC-MS	60	ml	999	ethanol	0	1	1	999	888	999	999	aerosol created by syringe iso puffing
1831	aerosol	unspecified 11 mg	GC-MS	60	ml	999	propylene glycol	0	1	1	999	888	999	999
1831	aerosol	unspecified 11 mg	GC-MS	60	ml	999	acetaldehyde	0	1	1	999	888	999	999
1831	aerosol	unspecified 11 mg	GC-MS	60	ml	999	nicotine	0	1	1	999	888	999	999
1831	aerosol	unspecified 11 mg	GC-MS	60	ml	999	pyridine	0	1	1	999	888	999	999
1831	aerosol	unspecified 11 mg	GC-MS	60	ml	999	1,2-propanediol	0	1	1	999	888	999	999
1831	aerosol	unspecified 11 mg	GC-MS	60	ml	999	sesquiterene-like	0	1	1	999	888	999	999
1831	aerosol	unspecified 11 mg	GC-MS	300	ml	999	ethanol	0	1	1	999	888	999	999
1831	aerosol	unspecified 11 mg	GC-MS	300	ml	999	propanal	0	1	1	999	888	999	999
1831	aerosol	unspecified 11 mg	GC-MS	300	ml	999	acetone	0	1	1	999	888	999	999
1831	aerosol	unspecified 11 mg	GC-MS	300	ml	999	2-propene-1-ol	0	1	1	999	888	999	999
1831	aerosol	unspecified 11 mg	GC-MS	300	ml	999	propylene glycol	0	1	1	999	888	999	999
1831	aerosol	unspecified 11 mg	GC-MS	300	ml	999	1-propene	0	1	1	999	888	999	999
1831	aerosol	unspecified 11 mg	GC-MS	300	ml	999	nicotine	0	1	0	999	999	999	999
1831	aerosol	unspecified 11 mg	GC-MS	300	ml	999	acetaldehyde	0	1	1	999	888	999	999
1831	aerosol	unspecified 11 mg	GC-MS	300	ml	999	2-propanone	0	1	1	999	888	999	999
1831	aerosol	unspecified 11 mg	GC-MS	300	ml	999	acetic acid	0	1	1	999	888	999	999
1831	aerosol	unspecified 11 mg	GC-MS	300	ml	999	propanoic acid	0	1	1	999	888	999	999
1831	aerosol	unspecified 11 mg	GC-MS	300	ml	999	1,3-dioxolane, 2-ethyl-4-methyl-	0	1	1	999	888	999	999
1831	aerosol	unspecified 11 mg	GC-MS	300	ml	999	1,2-propanediol	0	1	1	999	888	999	999
1833	liquid	NJOY	LC-MS/MS	999	999	full cartridge	NNN	1	4	0	ppb	999	55	ppb
1833	liquid	NJOY	LC-MS/MS	999	999	full cartridge	NNK	1	4	0	ppb	999	55	ppb
1833	liquid	NJOY	LC-MS/MS	999	999	full cartridge	NAT	1	4	0	ppb	999	55	ppb
1833	liquid	NJOY	LC-MS/MS	999	999	full cartridge	NAB	1	4	0	ppb	999	55	ppb
1833	aerosol	NJOY	LC-MS/MS	5	L	61 puffs	NNN	1	8	0	ng/L	999	1.5	ng/L
1833	aerosol	NJOY	LC-MS/MS	5	L	61 puffs	NNK	1	8	0	ng/L	999	1.4	ng/L
1833	aerosol	NJOY	LC-MS/MS	5	L	61 puffs	NAT	1	8	8	ng/L	3	1.5	ng/L	sd: 2
1833	aerosol	NJOY	LC-MS/MS	5	L	61 puffs	NAB	1	8	0	ng/L	999	1.2	ng/L
1834	liquid	Crown7	GC-MS	999	999	full cartridge	water	0	1	1	wt.%	8.4	999	wt.%
1834	liquid	Crown7	GC-MS	999	999	full cartridge	ethanol	0	1	0	wt.%	999	999	wt.%
1834	liquid	Crown7	GC-MS	999	999	full cartridge	propylene glycol	0	1	1	wt.%	61.83	999	wt.%
1834	liquid	Crown7	GC-MS	999	999	full cartridge	methylartonic acid	0	1	0	wt.%	999	999	wt.%
1834	liquid	Crown7	GC-MS	999	999	full cartridge	glycerin	0	1	1	wt.%	18.8	999	wt.%
1834	liquid	Crown7	GC-MS	999	999	full cartridge	oxybis propanol	0	1	0	wt.%	999	999	wt.%
1834	liquid	Crown7	GC-MS	999	999	full cartridge	isopropyl methylpropanoate	0	1	0	wt.%	999	999	wt.%
1834	liquid	Crown7	GC-MS	999	999	full cartridge	nicotine	0	1	1	wt.%	0.858	999	wt.%
1834	liquid	Crown7	GC-MS	999	999	full cartridge	hydrazino imidazoline	0	1	0	wt.%	999	999	wt.%
1834	liquid	Crown7	GC-MS	999	999	full cartridge	ethyl hydroxy 4H pyran 1	0	1	0	wt.%	999	999	wt.%
1834	liquid	Crown7	GC-MS	999	999	full cartridge	phynoxyethyl isobutyrate	0	1	0	wt.%	999	999	wt.%
1834	liquid	Crown7	GC-MS	999	999	full cartridge	hexadecanoic acid	0	1	0	wt.%	999	999	wt.%
1834	aerosol	Crown7	GC-MS	4.2	L	32.5 mg	ethanol	0	1	0	wt.%	999	999	wt.%	pulled air via syringe; does this really simulate vaping?
1834	aerosol	Crown7	GC-MS	4.2	L	32.5 mg	nicotine	0	1	1	wt.%	0.00042	999	wt.%
1834	aerosol	Crown7	GC-MS	4.2	L	32.5 mg	propylene glycol	0	1	1	wt.%	2.939	999	wt.%
1834	aerosol	Crown7	GC-MS	4.2	L	32.5 mg	glycerin	0	1	1	wt.%	0.00012	999	wt.%
1834	aerosol	Crown7	GC-MS	4.2	L	32.5 mg	ethanol	0	1	1	wt.%	13.8	999	wt.%
1834	aerosol	Crown7	GC-MS	4.2	L	32.5 mg	nicotine	0	1	1	wt.%	1.46	999	wt.%
1834	aerosol	Crown7	GC-MS	4.2	L	32.5 mg	propylene glycol	0	1	1	wt.%	3.507	999	wt.%
1834	aerosol	Crown7	GC-MS	4.2	L	32.5 mg	glycerin	0	1	0	wt.%	999	999	wt.%
1835	liquid	Americano high -- 18 mg/ml nicotine	LC-MS/MS	999	999	0.333 ml	NNN	1	1	0	ng/mL sample	999	5	ng/mL
1835	liquid	Americano high -- 18 mg/ml nicotine	LC-MS/MS	999	999	0.333 ml	NNK	1	1	0	ng/mL sample	999	5	ng/mL
1835	liquid	Americano high -- 18 mg/ml nicotine	LC-MS/MS	999	999	0.333 ml	NAT	1	1	0	ng/mL sample	999	5	ng/mL
1835	liquid	Americano high -- 18 mg/ml nicotine	LC-MS/MS	999	999	0.333 ml	NAB	1	1	0	ng/mL sample	999	5	ng/mL
1836	aerosol	EGO Plus with FlavourArt 11 mg.ml	NIOSH and UNI EN	60	m3	1760 ml vaporized	nicotine	0	1	0	mg/m3	999	0.001	mg/m3	second hand, 5 users for 5 h in a room, max 3 persons in room at a time
1836	aerosol	EGO Plus with FlavourArt 11 mg.ml	NIOSH and UNI EN	60	m3	1760 ml vaporized	glycerin	0	1	1	mg/m3	0.072	0.001	mg/m3
1836	aerosol	EGO Plus with FlavourArt 11 mg.ml	NIOSH and UNI EN	60	m3	1760 ml vaporized	propylene glycol	0	1	0	mg/m3	999	0.01	mg/m3
1836	aerosol	EGO Plus with FlavourArt 11 mg.ml	NIOSH and UNI EN	60	m3	1760 ml vaporized	acrolein	0	1	0	mg/m3	999	0.0016	mg/m3
1836	aerosol	EGO Plus with FlavourArt 11 mg.ml	NIOSH and UNI EN	60	m3	1760 ml vaporized	CO	0	1	0	mg/m3	999	2	mg/m3	see exposure prediction02 spreadsheet
1836	aerosol	EGO Plus with FlavourArt 11 mg.ml	NIOSH and UNI EN	60	m3	1760 ml vaporized	methyl-ethyl ketone	0	1	1	ug/m3	4.4	999	999	see exposure prediction02 spreadsheet
1836	aerosol	EGO Plus with FlavourArt 11 mg.ml	NIOSH and UNI EN	60	m3	1760 ml vaporized	1-ethyl-3-methylbenzene	0	1	1	ug/m3	3.4	999	999
1836	aerosol	EGO Plus with FlavourArt 11 mg.ml	NIOSH and UNI EN	60	m3	1760 ml vaporized	limonene	0	1	1	ug/m3	0.1	999	999
1836	aerosol	EGO Plus with FlavourArt 11 mg.ml	NIOSH and UNI EN	60	m3	1760 ml vaporized	decane	0	1	1	ug/m3	4.2	999	999
1836	aerosol	EGO Plus with FlavourArt 11 mg.ml	NIOSH and UNI EN	60	m3	1760 ml vaporized	undecane	0	1	1	ug/m3	0.7	999	999
1836	aerosol	EGO Plus with FlavourArt 11 mg.ml	NIOSH and UNI EN	60	m3	1760 ml vaporized	dodecane	0	1	1	ug/m3	0.3	999	999
1836	aerosol	EGO Plus with FlavourArt 11 mg.ml	NIOSH and UNI EN	60	m3	1760 ml vaporized	cedrene	0	1	1	ug/m3	0.9	999	999
1836	aerosol	EGO Plus with FlavourArt 11 mg.ml	NIOSH and UNI EN	60	m3	1760 ml vaporized	longifolen	0	1	1	ug/m3	30.3	999	999
1836	aerosol	EGO Plus with FlavourArt 11 mg.ml	NIOSH and UNI EN	60	m3	1760 ml vaporized	toluene	0	1	0	ug/m3	999	999	999
1836	aerosol	EGO Plus with FlavourArt 11 mg.ml	NIOSH and UNI EN	60	m3	1760 ml vaporized	o,m,p-xyelen	0	1	0	ug/m3	999	999	999
1836	aerosol	EGO Plus with FlavourArt 11 mg.ml	NIOSH and UNI EN	60	m3	1760 ml vaporized	1-ethyl-2-methylbenzene	0	1	0	ug/m3	999	999	999
1836	aerosol	EGO Plus with FlavourArt 11 mg.ml	NIOSH and UNI EN	60	m3	1760 ml vaporized	1,2,4-trimethylbenzene	0	1	0	ug/m3	999	999	999
1836	aerosol	EGO Plus with FlavourArt 11 mg.ml	NIOSH and UNI EN	60	m3	1760 ml vaporized	menthene	0	1	0	ug/m3	999	999	999
1836	aerosol	EGO Plus with FlavourArt 11 mg.ml	NIOSH and UNI EN	60	m3	1760 ml vaporized	butylhydroxytoluene	0	1	1	ug/m3	0.4	999	999
1836	aerosol	EGO Plus with FlavourArt 11 mg.ml	NIOSH and UNI EN	60	m3	1760 ml vaporized	terpene	0	1	1	ug/m3	2.3	999	999
1836	aerosol	EGO Plus with FlavourArt 11 mg.ml	NIOSH and UNI EN	60	m3	1760 ml vaporized	longicyclene	0	1	1	ug/m3	2.2	999	999
1836	aerosol	EGO Plus with FlavourArt 11 mg.ml	NIOSH and UNI EN	60	m3	1760 ml vaporized	caryophillene	0	1	1	ug/m3	1	999	999
1836	aerosol	EGO Plus with FlavourArt 11 mg.ml	NIOSH and UNI EN	60	m3	1760 ml vaporized	total VOC	0	1	1	mg/m3	1.73	1	mg/m3	maximum above background of 1 was 0.73
1836	aerosol	EGO Plus with FlavourArt 11 mg.ml	NIOSH and UNI EN	60	m3	1760 ml vaporized	PAH	0	16	0	ug/m3	999	0.1	ug/m3	LOD varies, value here is rough generalization
1845	liquid	various from 11 companies	LC-MS/MS	999	999	999	NNN	1	105	68.04	ug/L	4.06	0.05	ug/L	means reported see paper for all statstics
1845	liquid	various from 11 companies	LC-MS/MS	999	999	999	NNK	1	105	93.03	ug/L	1.71	0.05	ug/L	means reported see paper for all statstics
1845	liquid	various from 11 companies	LC-MS/MS	999	999	999	NAT	1	105	78.96	ug/L	6.36	0.05	ug/L	means reported see paper for all statstics
1845	liquid	various from 11 companies	LC-MS/MS	999	999	999	NAB	1	105	57.015	ug/L	0.9	0.05	ug/L	means reported see paper for all statstics
1845	liquid	various from 11 companies	LC-MS/MS	999	999	999	sumTSNA	1	105	97.965	ug/L	12.99	0.05	ug/L	means reported see paper for all statstics
1850	aerosol	The Plemium Smoker	HPLC	17500	ml	999	formaldehyde	0	1	1	mg/m3	8.3	0.015	ug	atomizer likely overheated
1850	aerosol	The Plemium Smoker	HPLC	17500	ml	999	acetaldehyde	0	1	1	mg/m3	11	0.034	ug
1850	aerosol	The Plemium Smoker	HPLC	17500	ml	999	acetone	0	1	1	mg/m3	2.9	0.02	ug
1850	aerosol	The Plemium Smoker	HPLC	17500	ml	999	acrolein	0	1	1	mg/m3	9.3	0.074	ug
1850	aerosol	The Plemium Smoker	HPLC	17500	ml	999	propanal	0	1	1	mg/m3	8	0.059	ug
1850	aerosol	The Plemium Smoker	HPLC	17500	ml	999	butanal	0	1	1	mg/m3	1.5	999	ug
1850	aerosol	The Plemium Smoker	HPLC	17500	ml	999	glyoxal	0	1	1	mg/m3	1.3	999	ug
1850	aerosol	The Plemium Smoker	HPLC	17500	ml	999	methylglyoxal	0	1	1	mg/m3	4.5	999	ug
1851	aerosol	various					carbonyls, incl formaldehyde and acrolein	0	150						see eAppendix2
1852	aerosol						carbonyls, incl formaldehyde and acrolein	0	150						see eAppendix2
1853	liquids	eSmoke					diethylene glycol	0	10	0	%				see b. http://www.esmoke.net/pages.php?pageid=20
1853	liquids	eSmoke					PAH and VOCs	0	10	0	%				see b. http://www.esmoke.net/pages.php?pageid=20
1856	aerosol	Ruyan 16 mg													see Rm1856, BAT report 2010
