# Supplementary material for: Peering through the mist: systematic review of what the chemistry of contaminants in electronic cigarettes tells us about health risks
Source: BMC Public Health. 2014 Jan 9;14:18. doi: 10.1186/1471-2458-14-18 (PMC3937158; doi:10.1186/1471-2458-14-18)
Supplement: Additional file 3 — Calculations conducted to compare reported results to threshold limit values. Spreadsheet that implemented calculations summarized in the article. [file 1471-2458-14-18-S3.xlsx]

## Sheet: rm1827
Source:	Goniewicz ML, Knysak J, Gawron M, Kosmider L, Sobczak A, Kurek J, et al. Levels of selected carcinogens and toxicants in vapour from electronic cigarettes. Tob Control 2013 Mar 6.
Compound	MW	density_ gcm-³	LMP_breath	hrs	V_m3	N_puff	product	mean_ug	max_mg/day (max 150 puffs)	maxmax_mgm3	maxppm	TLV	STEL	unit	Ratio (%)		notes
formaldehyde	30.03	0.8153	8	8	3.84	150	ec01	44.2	0.0442	0.0115104	0.00937162		0.3	ppm	3.12387		rm1827, re-do with mean of means from table 3
formaldehyde	30.03	0.8153	8	8	3.84	150	ec02	23.6	0.0236	0.00614583	0.00500385		0.3	ppm	1.66795
formaldehyde	30.03	0.8153	8	8	3.84	150	ec03	30.2	0.0302	0.00786458	0.00640323		0.3	ppm	2.13441
formaldehyde	30.03	0.8153	8	8	3.84	150	ec04	47.9	0.0479	0.012474	0.0101561		0.3	ppm	3.38537
formaldehyde	30.03	0.8153	8	8	3.84	150	ec05	56.1	0.0561	0.0146094	0.0118947		0.3	ppm	3.96492
formaldehyde	30.03	0.8153	8	8	3.84	150	ec06	35.3	0.0353	0.00919271	0.00748457		0.3	ppm	2.49486
formaldehyde	30.03	0.8153	8	8	3.84	150	ec07	19	0.019	0.00494792	0.00402852		0.3	ppm	1.34284
formaldehyde	30.03	0.8153	8	8	3.84	150	ec08	6	0.006	0.0015625	0.00127217		0.3	ppm	0.424055
formaldehyde	30.03	0.8153	8	8	3.84	150	ec09	3.2	0.0032	0.000833333	0.000678488		0.3	ppm	0.226163
formaldehyde	30.03	0.8153	8	8	3.84	150	ec10	3.9	0.0039	0.00101563	0.000826907		0.3	ppm	0.275636
formaldehyde	30.03	0.8153	8	8	3.84	150	ec11	23.9	0.0239	0.00622396	0.00506746		0.3	ppm	1.68915
formaldehyde	30.03	0.8153	8	8	3.84	150	ec12	46.3	0.0463	0.0120573	0.00981688		0.3	ppm	3.27229
formaldehyde						mean				0.00736979	0.00600038		0.3	ppm	2.00013
acetaldehyde	44.05	0.784	8	8	3.84	150	ec01	4.6	0.0046	0.00119792	0.000664905		25	ppm	0.00265962
acetaldehyde	44.05	0.784	8	8	3.84	150	ec02	6.8	0.0068	0.00177083	0.000982903		25	ppm	0.00393161
acetaldehyde	44.05	0.784	8	8	3.84	150	ec03	8.2	0.0082	0.00213542	0.00118527		25	ppm	0.00474106
acetaldehyde	44.05	0.784	8	8	3.84	150	ec04	11.5	0.0115	0.00299479	0.00166226		25	ppm	0.00664905
acetaldehyde	44.05	0.784	8	8	3.84	150	ec05	3	0.003	0.00078125	0.000433634		25	ppm	0.00173453
acetaldehyde	44.05	0.784	8	8	3.84	150	ec06	13.6	0.0136	0.00354167	0.00196581		25	ppm	0.00786322
acetaldehyde	44.05	0.784	8	8	3.84	150	ec07	11.1	0.0111	0.00289063	0.00160444		25	ppm	0.00641778
acetaldehyde	44.05	0.784	8	8	3.84	150	ec08	8.8	0.0088	0.00229167	0.00127199		25	ppm	0.00508797
acetaldehyde	44.05	0.784	8	8	3.84	150	ec09	3.5	0.0035	0.000911458	0.000505906		25	ppm	0.00202362
acetaldehyde	44.05	0.784	8	8	3.84	150	ec10	2	0.002	0.000520833	0.000289089		25	ppm	0.00115636
acetaldehyde	44.05	0.784	8	8	3.84	150	ec11	3.7	0.0037	0.000963542	0.000534815		25	ppm	0.00213926
acetaldehyde	44.05	0.784	8	8	3.84	150	ec12	12	0.012	0.003125	0.00173453		25	ppm	0.00693814
acetaldehyde						mean				0.00192708	0.00106963		25	ppm	0.00427852
acrolein/propenal	56.06	0.839	8	8	3.84	150	ec01	41.9	0.0419	0.0109115	0.00475892		0.1	ppm	4.75892
acrolein/propenal	56.06	0.839	8	8	3.84	150	ec02	4.4	0.0044	0.00114583	0.000499744		0.1	ppm	0.499744
acrolein/propenal	56.06	0.839	8	8	3.84	150	ec03	16.6	0.0166	0.00432292	0.0018854		0.1	ppm	1.8854
acrolein/propenal	56.06	0.839	8	8	3.84	150	ec04	30.1	0.0301	0.00783854	0.0034187		0.1	ppm	3.4187
acrolein/propenal	56.06	0.839	8	8	3.84	150	ec05	22	0.022	0.00572917	0.00249872		0.1	ppm	2.49872
acrolein/propenal	56.06	0.839	8	8	3.84	150	ec06	2.1	0.0021	0.000546875	0.000238514		0.1	ppm	0.238514
acrolein/propenal	56.06	0.839	8	8	3.84	150	ec07	8.5	0.0085	0.00221354	0.000965414		0.1	ppm	0.965414
acrolein/propenal	56.06	0.839	8	8	3.84	150	ec08	0.7	0.0007	0.000182292	7.95047e-05		0.1	ppm	0.0795047
acrolein/propenal	56.06	0.839	8	8	3.84	150	ec09	0	0	0	0		0.1	ppm	0
acrolein/propenal	56.06	0.839	8	8	3.84	150	ec10	2.7	0.0027	0.000703125	0.000306661		0.1	ppm	0.306661
acrolein/propenal	56.06	0.839	8	8	3.84	150	ec11	1.1	0.0011	0.000286458	0.000124936		0.1	ppm	0.124936
acrolein/propenal	56.06	0.839	8	8	3.84	150	ec12	7.4	0.0074	0.00192708	0.000840478		0.1	ppm	0.840478
acrolein/propenal						mean				0.00298394	0.00130142		0.1	ppm	1.30142
o-methylbenzaldehyde	120.149	1.039	8	8	3.84	150	ec01	1.9	0.0019	0.000494792	0.000100689		2	mg_m3	0.0247396		http://pubchem.ncbi.nlm.nih.gov/summary/summary.cgi?cid=10722
o-methylbenzaldehyde	120.149	1.039	8	8	3.84	150	ec02	4.4	0.0044	0.00114583	0.000233175		2	mg_m3	0.0572917
o-methylbenzaldehyde	120.149	1.039	8	8	3.84	150	ec03	3.2	0.0032	0.000833333	0.000169582		2	mg_m3	0.0416667
o-methylbenzaldehyde	120.149	1.039	8	8	3.84	150	ec04	4.9	0.0049	0.00127604	0.000259672		2	mg_m3	0.0638021
o-methylbenzaldehyde	120.149	1.039	8	8	3.84	150	ec05	1.7	0.0017	0.000442708	9.00903e-05		2	mg_m3	0.0221354
o-methylbenzaldehyde	120.149	1.039	8	8	3.84	150	ec06	7.1	0.0071	0.00184896	0.00037626		2	mg_m3	0.0924479
o-methylbenzaldehyde	120.149	1.039	8	8	3.84	150	ec07	1.3	0.0013	0.000338542	6.88926e-05		2	mg_m3	0.0169271
o-methylbenzaldehyde	120.149	1.039	8	8	3.84	150	ec08	5.5	0.0055	0.00143229	0.000291469		2	mg_m3	0.0716146
o-methylbenzaldehyde	120.149	1.039	8	8	3.84	150	ec09	6	0.006	0.0015625	0.000317966		2	mg_m3	0.078125
o-methylbenzaldehyde	120.149	1.039	8	8	3.84	150	ec10	3.2	0.0032	0.000833333	0.000169582		2	mg_m3	0.0416667
o-methylbenzaldehyde	120.149	1.039	8	8	3.84	150	ec11	5.1	0.0051	0.00132812	0.000270271		2	mg_m3	0.0664062
o-methylbenzaldehyde	120.149	1.039	8	8	3.84	150	ec12	2.2	0.0022	0.000572917	0.000116587		2	mg_m3	0.0286458
o-methylbenzaldehyde						mean				0.00100911	0.000205353		2	mg_m3	0.0504557
toluene	92.14	0.87	8	8	3.84	150	ec01	0.5	0	0	0	20		ppm	0
toluene	92.14	0.87	8	8	3.84	150	ec02	0	0.0002	5.20833e-05	1.38207e-05	20		ppm	6.91034e-05
toluene	92.14	0.87	8	8	3.84	150	ec03	0.2	0.0006	0.00015625	4.1462e-05	20		ppm	0.00020731
toluene	92.14	0.87	8	8	3.84	150	ec04	0.6	0.0002	5.20833e-05	1.38207e-05	20		ppm	6.91034e-05
toluene	92.14	0.87	8	8	3.84	150	ec05	0.2	0	0	0	20		ppm	0
toluene	92.14	0.87	8	8	3.84	150	ec06	0	0.0003	7.8125e-05	2.0731e-05	20		ppm	0.000103655
toluene	92.14	0.87	8	8	3.84	150	ec07	0.3	0.0002	5.20833e-05	1.38207e-05	20		ppm	6.91034e-05
toluene	92.14	0.87	8	8	3.84	150	ec08	0.2	0.0063	0.00164063	0.000435351	20		ppm	0.00217676
toluene	92.14	0.87	8	8	3.84	150	ec09	6.3	0.0002	5.20833e-05	1.38207e-05	20		ppm	6.91034e-05
toluene	92.14	0.87	8	8	3.84	150	ec10	0.2	0.0005	0.000130208	3.45517e-05	20		ppm	0.000172759
toluene	92.14	0.87	8	8	3.84	150	ec11	0.5	0.0005	0.000130208	3.45517e-05	20		ppm	0.000172759
toluene	92.14	0.87	8	8	3.84	150	ec12	0.5	0	0	0	20		ppm	0
toluene						mean				0.000195312	5.18276e-05	20		ppm	0.000259138
p,m-xylene	106.16	0.86	8	8	3.84	150	ec01	0.1	0.0001	2.60417e-05	5.99773e-06	100	150	ppm	5.99773e-06
p,m-xylene	106.16	0.86	8	8	3.84	150	ec02	0.1	0.0001	2.60417e-05	5.99773e-06	100	150	ppm	5.99773e-06
p,m-xylene	106.16	0.86	8	8	3.84	150	ec03	0.1	0.0001	2.60417e-05	5.99773e-06	100	150	ppm	5.99773e-06
p,m-xylene	106.16	0.86	8	8	3.84	150	ec04	0.2	0.0002	5.20833e-05	1.19955e-05	100	150	ppm	1.19955e-05
p,m-xylene	106.16	0.86	8	8	3.84	150	ec05	0.1	0.0001	2.60417e-05	5.99773e-06	100	150	ppm	5.99773e-06
p,m-xylene	106.16	0.86	8	8	3.84	150	ec06	0.1	0.0001	2.60417e-05	5.99773e-06	100	150	ppm	5.99773e-06
p,m-xylene	106.16	0.86	8	8	3.84	150	ec07	0.1	0.0001	2.60417e-05	5.99773e-06	100	150	ppm	5.99773e-06
p,m-xylene	106.16	0.86	8	8	3.84	150	ec08	0.1	0.0001	2.60417e-05	5.99773e-06	100	150	ppm	5.99773e-06
p,m-xylene	106.16	0.86	8	8	3.84	150	ec09	0.1	0.0001	2.60417e-05	5.99773e-06	100	150	ppm	5.99773e-06
p,m-xylene	106.16	0.86	8	8	3.84	150	ec10	0.1	0.0001	2.60417e-05	5.99773e-06	100	150	ppm	5.99773e-06
p,m-xylene	106.16	0.86	8	8	3.84	150	ec11	0.1	0.0001	2.60417e-05	5.99773e-06	100	150	ppm	5.99773e-06
p,m-xylene	106.16	0.86	8	8	3.84	150	ec12	0.1	0.0001	2.60417e-05	5.99773e-06	100	150	ppm	5.99773e-06
p,m-xylene						mean				2.82118e-05	6.49754e-06	100	150	ppm	6.49754e-06		blank had 0.1 and all ND were set to this; used TWA as conservative
NNN			8	8	3.84	150	ec01	0	0	0	#DIV/0!				#DIV/0!
NNN			8	8	3.84	150	ec02	2.7	0.0027	0.000703125	#DIV/0!				#DIV/0!
NNN			8	8	3.84	150	ec03	0.8	0.0008	0.000208333
NNN			8	8	3.84	150	ec04	0	0	0
NNN			8	8	3.84	150	ec05	0	0	0
NNN			8	8	3.84	150	ec06	0.9	0.0009	0.000234375
NNN			8	8	3.84	150	ec07	4.3	0.0043	0.00111979
NNN			8	8	3.84	150	ec08	1.9	0.0019	0.000494792
NNN			8	8	3.84	150	ec09	1.2	0.0012	0.0003125
NNN			8	8	3.84	150	ec10	2	0.002	0.000520833
NNN			8	8	3.84	150	ec11	3.2	0.0032	0.000833333
NNN			8	8	3.84	150	ec12	1.3	0.0013	0.000338542
NNN						mean		1.525	0.001525	0.000397135	#DIV/0!			mg/m3	#DIV/0!		in ng/m3 of air but higher than b(a)p in ambient air by mass
NNK			8	8	3.84	150	ec01	2	0.002	0.000520833	#DIV/0!			mg/m3	#DIV/0!
NNK			8	8	3.84	150	ec02	3.6	0.0036	0.0009375
NNK			8	8	3.84	150	ec03	3.5	0.0035	0.000911458
NNK			8	8	3.84	150	ec04	0	0	0
NNK			8	8	3.84	150	ec05	0	0	0
NNK			8	8	3.84	150	ec06	1.1	0.0011	0.000286458
NNK			8	8	3.84	150	ec07	21.1	0.0211	0.00549479
NNK			8	8	3.84	150	ec08	4.6	0.0046	0.00119792
NNK			8	8	3.84	150	ec09	28.3	0.0283	0.00736979
NNK			8	8	3.84	150	ec10	2.1	0.0021	0.000546875
NNK			8	8	3.84	150	ec11	13	0.013	0.00338542
NNK			8	8	3.84	150	ec12	0	0	0
NNK						mean		6.60833	0.00660833	0.00172092	#DIV/0!			mg/m3	#DIV/0!		in ug/m3, highly variable
cadmium			8	8	3.84	150	ec01	0.17	0.00017	4.42708e-05	#DIV/0!	0.002		mg/m3	2.21354
cadmium			8	8	3.84	150	ec02	0.15	0.00015	3.90625e-05		0.002		mg_m3	1.95312
cadmium			8	8	3.84	150	ec03	0.15	0.00015	3.90625e-05		0.002		mg_m3	1.95312
cadmium			8	8	3.84	150	ec04	0.02	2e-05	5.20833e-06		0.002		mg_m3	0.260417
cadmium			8	8	3.84	150	ec05	0.04	4e-05	1.04167e-05		0.002		mg_m3	0.520833
cadmium			8	8	3.84	150	ec06	0.22	0.00022	5.72917e-05		0.002		mg_m3	2.86458
cadmium			8	8	3.84	150	ec07	0.02	2e-05	5.20833e-06		0.002		mg_m3	0.260417
cadmium			8	8	3.84	150	ec08	0.08	8e-05	2.08333e-05		0.002		mg_m3	1.04167
cadmium			8	8	3.84	150	ec09	0.01	1e-05	2.60417e-06		0.002		mg_m3	0.130208
cadmium			8	8	3.84	150	ec10	0.17	0.00017	4.42708e-05		0.002		mg_m3	2.21354
cadmium			8	8	3.84	150	ec11	0.03	3e-05	7.8125e-06		0.002		mg_m3	0.390625
cadmium			8	8	3.84	150	ec12	0	0	0		0.002		mg_m3	0
cadmium						mean				2.30035e-05	#DIV/0!	0.002		mg_m3	1.15017		worst case TLV as respirable fraction due to small size of aerosol this seems reasonable
nickel			8	8	3.84	150	ec01	0.28	0.00028	7.29167e-05	#DIV/0!	0.1		mg_m3	0.0729167
nickel			8	8	3.84	150	ec02	0.29	0.00029	7.55208e-05		0.1		mg_m3	0.0755208
nickel			8	8	3.84	150	ec03	0.21	0.00021	5.46875e-05		0.1		mg_m3	0.0546875
nickel			8	8	3.84	150	ec04	0.17	0.00017	4.42708e-05		0.1		mg_m3	0.0442708
nickel			8	8	3.84	150	ec05	0.14	0.00014	3.64583e-05		0.1		mg_m3	0.0364583
nickel			8	8	3.84	150	ec06	0.11	0.00011	2.86458e-05		0.1		mg_m3	0.0286458
nickel			8	8	3.84	150	ec07	0.23	0.00023	5.98958e-05		0.1		mg_m3	0.0598958
nickel			8	8	3.84	150	ec08	0.26	0.00026	6.77083e-05		0.1		mg_m3	0.0677083
nickel			8	8	3.84	150	ec09	0.19	0.00019	4.94792e-05		0.1		mg_m3	0.0494792
nickel			8	8	3.84	150	ec10	0.12	0.00012	3.125e-05		0.1		mg_m3	0.03125
nickel			8	8	3.84	150	ec11	0.11	0.00011	2.86458e-05		0.1		mg_m3	0.0286458
nickel			8	8	3.84	150	ec12	0.11	0.00011	2.86458e-05		0.1		mg_m3	0.0286458
nickel						mean				4.81771e-05	#DIV/0!	0.1		mg_m3	0.0481771		worst case TLV of soluble inorganic compounds
lead			8	8	3.84	150	ec01	0.06	6e-05	1.5625e-05	#DIV/0!	0.05		mg_m3	0.03125
lead			8	8	3.84	150	ec02	0.06	6e-05	1.5625e-05		0.05		mg_m3	0.03125
lead			8	8	3.84	150	ec03	0.07	7e-05	1.82292e-05		0.05		mg_m3	0.0364583
lead			8	8	3.84	150	ec04	0.03	3e-05	7.8125e-06		0.05		mg_m3	0.015625
lead			8	8	3.84	150	ec05	0.05	5e-05	1.30208e-05		0.05		mg_m3	0.0260417
lead			8	8	3.84	150	ec06	0.03	3e-05	7.8125e-06		0.05		mg_m3	0.015625
lead			8	8	3.84	150	ec07	0.04	4e-05	1.04167e-05		0.05		mg_m3	0.0208333
lead			8	8	3.84	150	ec08	0.57	0.00057	0.000148437		0.05		mg_m3	0.296875
lead			8	8	3.84	150	ec09	0.09	9e-05	2.34375e-05		0.05		mg_m3	0.046875
lead			8	8	3.84	150	ec10	0.06	6e-05	1.5625e-05		0.05		mg_m3	0.03125
lead			8	8	3.84	150	ec11	0.04	4e-05	1.04167e-05		0.05		mg_m3	0.0208333
lead			8	8	3.84	150	ec12	0.03	3e-05	7.8125e-06		0.05		mg_m3	0.015625
lead						mean				2.45226e-05	#DIV/0!	0.05		mg_m3	0.0490451		close to rm1816 estimate of 0.1%
xxx			8	8	3.84	150	ec01		0	0	#DIV/0!			ppm	#DIV/0!
						150	ec02
						150	ec03
						150	ec04
						150	ec05
						150	ec06
						150	ec07
						150	ec08
						150	ec09
						150	ec10
						150	ec11
						150	ec12
						mean				0	#DIV/0!			ppm	#DIV/0!
xxx			8	8	3.84	150	ec01		0	0	#DIV/0!			ppm	#DIV/0!
						150	ec02
						150	ec03
						150	ec04
						150	ec05
						150	ec06
						150	ec07
						150	ec08
						150	ec09
						150	ec10
						150	ec11
						150	ec12
						mean				0	#DIV/0!			ppm	#DIV/0!
xxx			8	8	3.84	150	ec01		0	0	#DIV/0!			ppm	#DIV/0!
						150	ec02
						150	ec03
						150	ec04
						150	ec05
						150	ec06
						150	ec07
						150	ec08
						150	ec09
						150	ec10
						150	ec11
						150	ec12
						mean				0	#DIV/0!			ppm	#DIV/0!
xxx			8	8	3.84	150	ec01		0	0	#DIV/0!			ppm	#DIV/0!

## Sheet: metals_contamiants_rm1816
Source:	Williams M, Villarreal A, Bozhilov K, Lin S, Talbot P. Metal and silicate particles including nanoparticles are present in electronic cigarette cartomizer fluid and aerosol. PLoS One 2013;8(3):e57987.
Compound	puffday_min	puffday_max	puff_volume_ml	LMP_breath	hrs	V_m3	TLV_STEL_ppm	TLV_mgm3	NOTES	ug/10 puffs	mg/day_min	mg/day_max	maxmax_mgm3	maxppm	Ratio (%)	units	notes2
Sodium	120	150	50	8	8	3.84			unknown parent organic compound so comparison with TLV impossible; also imposible that present as metal due to violent reaction with water (http://www.sciencelab.com/msds.php?msdsId=9924951)	4.18	0.05016	0.0627	0.0163281		n/a	mg/m3	actual form in aerosol unknown
Boron	120	150	50	8	8	3.84		10	boron oxide even remotely likely (note very much) parent compond	3.83	0.04596	0.05745	0.0149609		0.149609	mg/m3	actual form in aerosol unknown
Silicon	120	150	50	8	8	3.84		0.025	form of silica unknown but unlikely to be crystaline	2.24	0.02688	0.0336	0.00875		n/a	mg/m3	actual form in aerosol unknown
Calcium	120	150	50	8	8	3.84			unknown parent organic compound so comparison with TLV impossible; also imposible that present as metal due to violent reaction with water (http://www.sciencelab.com/msds.php?msdsId=9924951)	1.03	0.01236	0.01545	0.00402344		n/a	mg/m3	actual form in aerosol unknown
Iron	120	150	50	8	8	3.84		1	iron salts the only plausible guess based on proprties of iron compounds with TLV	0.52	0.00624	0.0078	0.00203125		0.203125	mg/m3	actual form in aerosol unknown
Aluminum	120	150	50	8	8	3.84		1		0.394	0.004728	0.00591	0.00153906		0.153906	mg/m3
Potassium	120	150	50	8	8	3.84		2	unknown parent organic compound so comparison with TLV impossible; but made outragous guess that it is all KOH	0.292	0.00502748	0.00438	0.00114062		0.0570312	mg/m3	actual form in aerosol unknown
Sulfur	120	150	50	8	8	3.84	0.25		SO2, corrected for diff in MW between S and SO2	0.221	0.169755	0.00661863	0.0017236	0.000658366	0.263347	mg/m3	actual form in aerosol unknown
Copper	120	150	50	8	8	3.84		0.2	as fume, an impossible worst case	0.203	0.002436	0.003045	0.000792969		0.396484	mg/m3	actual form in aerosol unknown
Magnesium	120	150	50	8	8	3.84		10	unknown parent organic compound so comparison with TLV impossible; also imposible that present as metal due to violent reaction with water ; guessed magnesium oxide	0.066	0.000792	0.00099	0.000257813		0.00257813	mg/m3	actual form in aerosol unknown
Zinc	120	150	50	8	8	3.84		1	worst case as zinc chloride fume	0.058	0.00116597	0.00087	0.000380401		0.0380401	mg/m3	actual form in aerosol unknown
Tin	120	150	50	8	8	3.84		0.1	worst case assumed: as organic compounds	0.037	0.000444	0.000555	0.000144531		0.144531	mg/m3	actual form in aerosol unknown
Lead	120	150	50	8	8	3.84		0.05		0.017	0.000204	0.000255	6.64063e-05		0.132812	mg/m3
Barium	120	150	50	8	8	3.84		0.5		0.012	0.000144	0.00018	4.6875e-05		0.009375	mg/m3
Zirconium	120	150	50	8	8	3.84		5		0.007	8.4e-05	0.000105	2.73438e-05		0.000546875	mg/m3
chromium	120	150	50	8	8	3.84		0.01	https://www.osha.gov/dts/chemicalsampling/data/CH_228697.html; http://www.cdc.gov/niosh/ipcsneng/neng1194.html	0.007	8.4e-05	0.000105	2.73438e-05		0.273438	mg/m3	used Cr6 water insoluble: worst case
Stronium	120	150	50	8	8	3.84		0.0005	guess is all chromium as stronium chromate	0.006	7.2e-05	9e-05	2.34375e-05		4.6875	mg/m3	actual form in aerosol unknown
Stronium	120	150	50	8	8	3.84		0.0005	guess is all chromium as stronium chromate	0.006	7.2e-05	9e-05	2.34375e-05		4.6875	mg/m3	actual form in aerosol unknown
Nickel	120	150	50	8	8	3.84		0.1	worst case guess	0.005	6e-05	7.5e-05	1.95313e-05		0.0195312	mg/m3	actual form in aerosol unknown
Manganes	120	150	50	8	8	3.84		0.02	worst case guess	0.002	2.4e-05	3e-05	7.8125e-06		0.0390625	mg/m3	actual form in aerosol unknown
Titanium	120	150	50	8	8	3.84			unknown	0.002	2.4e-05	3e-05	7.8125e-06		n/a	mg/m3	actual form in aerosol unknown
Lithium	120	150	50	8	8	3.84			unknown	0.008	9.6e-05	0.00012	3.125e-05		n/a	mg/m3	actual form in aerosol unknown

## Sheet: rm1810
Source:	Schripp T, Markewitz D, Uhde E, Salthammer T. Does e-cigarette consumption cause passive vaping? Indoor Air 2013 Feb;23(1):25-31.
compound	L1_ug/m3 in 8 m3	L2_ug/m3 in 8 m3	L3_ug/m3 in 8 m3	mean_ug/m3 in 8 m3	n puffs	ug/puff	max puff day	mg/day	LMP_breath	hrs	V_m3	MW	max_mgm3	max_ppm	TLV_TWA	TLV_STEL	units_tlv	Ratio (%)	notes
air in chanber occupied by volunteer
propylene glycol	1	1	1	1	6	1.33333	150	0.2	8	8	3.84		0.0520833	#DIV/0!	n/a	n/a	n/a		take wors case of ND=LOD
1-hydroxy-2-propanone	1	1	1	1	6	1.33333	150	0.2	8	8	3.84	74.0785	0.0520833	0.0171904	n/a	n/a	n/a		take wors case of ND=LOD
2,3-butanedione	1	1	1	1	6	1.33333	150	0.2	8	8	3.84	86.09	0.0520833	0.0147919	n/a	n/a	n/a		take wors case of ND=LOD
2,5-dimethylfuran	1	1	1	1	6	1.33333	150	0.2	8	8	3.84	96.13	0.0520833	0.013247	n/a	n/a	n/a		take wors case of ND=LOD
2-butanone (MEK)	2	2	2	2	6	2.66667	150	0.4	8	8	3.84	72.12	0.104167	0.0353144	200	300	ppm	0.0176572	>LOD
2-furaldehyde	1	1	1	1	6	1.33333	150	0.2	8	8	3.84	96.08	0.0520833	0.0132539	2		ppm	0.662696	take wors case of ND=LOD
2-methylfuran	1	1	1	1	6	1.33333	150	0.2	8	8	3.84	82.1	0.0520833	0.0155108	n/a	n/a	n/a		take wors case of ND=LOD
3-ethenyl-pyridine	1	1	1	1	6	1.33333	150	0.2	8	8	3.84	105.14	0.0520833	0.0121118	n/a	n/a	n/a		take wors case of ND=LOD
acetic acid	11	13	14	12.6667	6	16.8889	150	2.53333	8	8	3.84	60.05	0.659722	0.268613	10	15	ppm	2.68613	>LOD
acetone	17	18	25	20	6	26.6667	150	4	8	8	3.84	58.08	1.04167	0.438512	200	500	ppm	0.219256	>LOD
benzene	1	1	1	1	6	1.33333	150	0.2	8	8	3.84	78.11	0.0520833	0.0163031	0.5	2.5	ppm	3.26063	take wors case of ND=LOD
isoprene	6	7	10	7.66667	6	10.2222	150	1.53333	8	8	3.84	68.12	0.399306	0.143321	2		ppm	7.16605	>LOD but blank 8 ug/m3; used WEELS for exposure limit, http://www.tera.org/OARS/
limonene	1	1	1	1	6	1.33333	150	0.2	8	8	3.84	136.24	0.0520833	0.00934702	150	300	mg/m3	0.0347222	take wors case of ND=LOD, Swedish OEL f0r d-limonene: http://monographs.iarc.fr/ENG/Monographs/vol73/mono73-16.pdf
m,p-xyelen	1	1	1	1	6	1.33333	150	0.2	8	8	3.84	106.16	0.0520833	0.0119955	100	150	ppm	0.0119955	take wors case of ND=LOD
phenol	1	1	1	1	6	1.33333	150	0.2	8	8	3.84	94.11	0.0520833	0.0135314	5		ppm	0.270627	take wors case of ND=LOD
pyrrole	1	1	1	1	6	1.33333	150	0.2	8	8	3.84		0.0520833	#DIV/0!				#DIV/0!	take wors case of ND=LOD
toluene	1	1	1	1	6	1.33333	150	0.2	8	8	3.84	92.13	0.0520833	0.0138222	20		ppm	0.0691109	take wors case of ND=LOD
formaldehyde	8	11	16	11.6667	6	15.5556	150	2.33333	8	8	3.84	30.03	0.607639	0.494731		0.3	ppm	164.91	>LOD
acetaldehyde	2	2	3	2.33333	6	3.11111	150	0.466667	8	8	3.84	44.05	0.121528	0.0674541		25	ppm	0.269816	>LOD
propanal	0.2	0.2	0.2	0.2	6	0.266667	150	0.04	8	8	3.84	58.08	0.0104167	0.00438512	30		ppm	0.0146171	take wors case of ND=LOD
	ECA_ug/puff	ECB_ug/puff	ECC_ug/puff			mean_ug/puff
mainstream aerosol
propylene glycol	1673	5525	2021			3073	150	460.95	8	8	3.84		120.039	#DIV/0!				#DIV/0!	>LOD
1,2,3-propanetriol	10	15	5			10	150	1.5	8	8	3.84		0.390625	#DIV/0!				#DIV/0!	>LOD
3-methylbutyl-3-methylbutanoate	0.1	1.1	0.3			0.5	150	0.075	8	8	3.84		0.0195313	#DIV/0!				#DIV/0!	>LOD
diacetin	0.06	0.03	0.03			0.04	150	0.006	8	8	3.84		0.0015625	#DIV/0!				#DIV/0!	>LOD
triacetin	0.03	0.03	0.03			0.03	150	0.0045	8	8	3.84		0.00117187	#DIV/0!				#DIV/0!	take wors case of ND=LOD
nicotine	0.2	0.2	0.1			0.166667	150	0.025	8	8	3.84		0.00651042	#DIV/0!				#DIV/0!	>LOD
formaldehyde	0.25	0.25	0.25			0.25	150	0.0375	8	8	3.84	30.03	0.00976562	0.00795103		0.3	ppm	2.65034	take wors case of ND=LOD
acetaldehyde	0.13	0.13	0.13			0.13	150	0.0195	8	8	3.84	44.05	0.00507813	0.00281862		25	ppm	0.0112745	take wors case of ND=LOD
propanal	0.13	0.13	0.13			0.13	150	0.0195	8	8	3.84	58.08	0.00507813	0.00213774	30		ppm	0.00712581	take wors case of ND=LOD

## Sheet: rm1832_1806
Sources: 1832	Lauterbach JH, Laugesen M. Comparison of toxicant levels in mainstream aerosols generated by Ruyan® electronic nicotine delivery systems(ENDS) and conventional cigarette products. 2012 Mar 14; 2012. http://www.healthnz.co.nz/News2012SOTposter1861.pdf
1806	http://www.esmokinginstitute.com/en/node/31
compound	mg/50 puffs	n puffs	mg/puff	max puff day	mg/day	LMP_breath	hrs	V_m3	MW	max_mgm3	max_ppm	TLV_TWA	TLV_STEL	units_tlv	Ratio (%)	notes
aerosol generated from 50 puffs of Ruyan (16 mg) e-cigarette
nicotine	0.06	50	0.0096	150	1.44	8	8	3.84	162.12	0.375	0.0565553	n/a	n/a	n/a	#VALUE!	1832
acetaldehyde	0.00139	50	0.0002224	150	0.03336	8	8	3.84	44.05	0.0086875	0.00482201		25	ppm	0.019288	1832
formaldehyde	0.00037	50	5.92e-05	150	0.00888	8	8	3.84	30.03	0.0023125	0.0018828		0.3	ppm	0.627602	1832
NNN	1.4e-07	50	2.24e-08	150	3.36e-06	8	8	3.84		8.75e-07						1832
NNK	1.7e-07	50	2.72e-08	150	4.08e-06	8	8	3.84		1.0625e-06						1832
NAT	1.4e-07	50	2.24e-08	150	3.36e-06	8	8	3.84		8.75e-07						1832
NAB	0	50	0	150	0	8	8	3.84		0						1832	<LOD
	ug	n puffs
isovaleric aldehyde	0.13	30	4.33333e-06	150	0.00065	8	8	3.84	86.14	0.000169271						1806	3-methyl butanal
isovaleric aldehyde	0.03	30	1e-06	150	0.00015	8	8	3.84	86.14	3.90625e-05						1806	http://www.inchem.org/documents/sids/sids/590-86-3.pdf
acetalaldehyde	0.05	30	1.66667e-06	150	0.00025	8	8	3.84	44.05	6.51042e-05	3.61361e-05		25	ppm	0.000144545	1806
acetalaldehyde	0.28	30	9.33333e-06	150	0.0014	8	8	3.84	44.05	0.000364583	0.000202362		25	ppm	0.000809449	1806
formaldehyde	ND	30	#VALUE!	150	#VALUE!	8	8	3.84							0	1806	<LOD
formaldehyde	0.3	30	1e-05	150	0.0015	8	8	3.84	30.03	0.000390625	0.000318041		0.3	ppm	0.106014	1806
benzaldehyde	0.13	30	4.33333e-06	150	0.00065	8	8	3.84	106.12	0.000169271						1806
benzaldehyde	0.16	30	5.33333e-06	150	0.0008	8	8	3.84	106.12	0.000208333						1806
p-methyl-benzaldehyde	0.16	30	5.33333e-06	150	0.0008	8	8	3.84		0.000208333						1806
p-methyl-benzaldehyde	0.2	30	6.66667e-06	150	0.001	8	8	3.84		0.000260417						1806

## Sheet: rm1836
Source:	Romagna G, Zabarini L, Barbiero L, Boccietto E, Todeschi S, Caravati E, et al. Characterization of chemicals released to the environment by electronic cigarettes use (ClearStream-AIR project): is passive vaping a reality? XIV Annual Meeting of the SRNT Europe 2012, Helsinki, Finland; 2012 Sep 1.
compound	ug/m3	MW	duration (h)	TWA_8	TWA_STEL	ppm_5	Ratio (%)	note	mg	LMP	V_m3	mg/m3	ppm	diff
detected VOC in second-hand aerosol with TLV
methyl-ethyl ketone	4.4	72.1	5	200	300	0.00148904	0.000744521	assume the same exposure for full 8 hour, worst case	0.264	8	2.4	0.11	0.0372261	0.035737
1-ethyl-3-methylbenzene	3.4	120.192	5			0.000690231	n/a		0.204	8	2.4	0.085	0.0172558	0.0165656
limonene	0.1	136.24	5	150	300	1.79096e-05	6.66667e-07	Swedish OEL for d-limonene: http://monographs.iarc.fr/ENG/Monographs/vol73/mono73-16.pdf	0.006	8	2.4	0.0025	0.000447739	0.00042983
decane	4.2	142.28	5			0.00072027	n/a		0.252	8	2.4	0.105	0.0180067	0.0172865
undecane	0.7		5			#DIV/0!	n/a		0.042	8	2.4	0.0175	#DIV/0!	#DIV/0!
dodecane	0.3		5			#DIV/0!	n/a		0.018	8	2.4	0.0075	#DIV/0!	#DIV/0!
cedrene	0.9		5			#DIV/0!	n/a		0.054	8	2.4	0.0225	#DIV/0!	#DIV/0!
longifolen	30.3	204.36	5			0.00361773	n/a		1.818	8	2.4	0.7575	0.0904433	0.0868256
butylhydroxytoluene	0.4	220.34	5	2		4.42952e-05	0.0002	2 mg/m3 tlv twa	0.024	8	2.4	0.01	0.00110738	0.00106308
terpene	2.3		5			#DIV/0!	#DIV/0!		0.138	8	2.4	0.0575	#DIV/0!	#DIV/0!
longicyclene	2.2		5			#DIV/0!	#DIV/0!		0.132	8	2.4	0.055	#DIV/0!	#DIV/0!
caryophillene	1		5			#DIV/0!	#DIV/0!		0.06	8	2.4	0.025	#DIV/0!	#DIV/0!
acrolein	1.6	56.06	5		0.1	0.000696397	0.696397		0.096	9	2.7	0.0355556	0.0154755	0.0147791

## Sheet: TSNA_pred
Source:	Kim HJ, Shin HS. Determination of tobacco-specific nitrosamines in replacement liquids of electronic cigarettes by liquid chromatography-tandem mass spectrometry. J Chromatogr A 2013 May 24;1291:48-55.
		n	n>lod		mean	ppm	n refills/day	max(L/refill)	ug/day	g snus/day	MAX ug/day from snus (assume 1 ppm)	ratio
1845	liquid	105	68.04	ug/L	4.06	0.00406	5	0.01	0.000203	30	0.03	147.783
1845	liquid	105	93.03	ug/L	1.71	0.00171	5	0.01	8.55e-05	30	0.03	350.877
1845	liquid	105	78.96	ug/L	6.36	0.00636	5	0.01	0.000318	30	0.03	94.3396
1845	liquid	105	57.015	ug/L	0.9	0.0009	5	0.01	4.5e-05	30	0.03	666.667
1845	liquid	105	97.965	ug/L	12.99	0.01299	5	0.01	0.0006495	30	0.03	46.1894
example	liquid			ug/L	10	0.01	5	0.01	0.0005	30	0.03	60
example	liquid			ug/L	10	0.01	5	0.01	0.0005	15	0.015	30
ref	http://www.ncbi.nlm.nih.gov/pmc/articles/PMC2746836/

## Sheet: rm_1850
Source:	Uchiyama S, Inaba Y, Kunugita N. Determination of acrolein and other carbonyls in cigarette smoke using coupled silica cartridges impregnated with hydroquinone and 2,4-dinitrophenylhydrazine. J Chromatogr A 2010 Jun 25;1217(26):4383-8.
compound	mg/m3	puff volume ml		duration of puffing min	flow rate ml/min	volume aersol ml	n puffs	mg/puffs	mg/day	V_m3/day	mg/m3 TWA	mw	ppm	TLV	ratio (%)
formaldehyde	8.3	35		10	500	17500	500	0.0002905	0.043575	3.84	0.0113477	30.03	0.0092391	0.3	3.0797
acetaldehyde	11	35		10	500	17500	500	0.000385	0.05775	3.84	0.0150391	44.05	0.00834745	25	0.0333898
acetone	2.9	35		10	500	17500	500	0.0001015	0.015225	3.84	0.00396484	58.05	0.00166995	500	0.000333989
acrolein	9.3	35		10	500	17500	500	0.0003255	0.048825	3.84	0.0127148	56.06	0.00554545	0.1	5.54545
propanal	8	35		10	500	17500	500	0.00028	0.042	3.84	0.0109375	58.08	0.00460437	30	0.0153479
butanal	1.5	35		10	500	17500	500	5.25e-05	0.007875	3.84	0.00205078	72.11	0.000695349	25	0.0027814
glyoxal	1.3	35		10	500	17500	500	4.55e-05	0.006825	3.84	0.00177734	58.04	0.434561	0.1	1.77734
methylglyoxal	4.5	35		10	500	17500	500	0.0001575	0.023625	3.84	0.00615234		#DIV/0!		#DIV/0!

## Sheet: rm_1851
Source:	Uchiyama S. Determination of acrolein and other carbonyls in cigarette smoke using coupled silica cartridges impregnated with hydroquinone and 2,4-dinitrophenylhydrazine. 2013. Ref Type: Personal Communication; Uchiyama_E-cigarette_rm1851.pdf
compound	mean_mgm3_A	mean_mgm3_B	mean_mgm3_C	mean_mgm3_D	mean_mgm3_E	Average_n150	ml/puff	n puffs	mg in n puffs	mg/puff	max puff day	mg/day	LMP_breath	hrs	V_m3	MW	max_mgm3	max_ppm	TLV_TWA	TLV_STEL	units_tlv	Ratio (%)	notes				compound	max_mgm3	max_ppm	TLV_TWA	TLV_STEL	units_tlv	Ratio (%)
formaldehyde	11	12.9	4.6	0.3	1.6	6.08	55	10	0.003344	0.0003344	150	0.05016	8	8	3.84	30.03	0.0130625	0.0106353		0.3	ppm	3.5451					formaldehyde	0.0130625	0.0106353		0.3	ppm	3.5451
acetaldehyde	0.3	0.9	2.2	0.3	0.2	0.78	55	10	0.000429	4.29e-05	150	0.006435	8	8	3.84	44.05	0.00167578	0.000930144		25	ppm	0.00372058					acetaldehyde	0.00167578	0.000930144		25	ppm	0.00372058
acetone	0.4	0.7	0.5	0.1	0.3	0.4	55	10	0.00022	2.2e-05	150	0.0033	8	8	3.84	58.05	0.000859375	0.000361959		500	ppm	7.23918e-05					acetone	0.000859375	0.000361959		500	ppm	7.23918e-05
acrolein	4	3.4	1.8	0.01	0.2	1.882	55	10	0.0010351	0.00010351	150	0.0155265	8	8	3.84	56.06	0.00404336	0.00176347		0.1	ppm	1.76347					acrolein	0.00404336	0.00176347		0.1	ppm	1.76347
propanal	0.7	1.8	0.3	0.2	0.2	0.64	55	10	0.000352	3.52e-05	150	0.00528	8	8	3.84	58.08	0.001375	0.000578835		30		0.00192945					propanal	0.001375	0.000578835		30		0.00192945
crotonaldehyde	0.3	0.2	0.1	0.2	0.1	0.18	55	10	9.9e-05	9.9e-06	150	0.001485	8	8	3.84		0.000386719	#DIV/0!	6		mg/m3	0.00644531	OSHA PEL				crotonaldehyde	0.000386719	#DIV/0!	6		mg/m3	0.00644531
butanal	0.6	0.5	0.1	0.01	0.01	0.244	55	10	0.0001342	1.342e-05	150	0.002013	8	8	3.84	72.11	0.000524219	0.000177744		25	ppm	0.000710978					butanal	0.000524219	0.000177744		25	ppm	0.000710978
benzaldehyde	0.01	0.01	0.01	0.01	0.01	0.01	55	10	5.5e-06	5.5e-07	150	8.25e-05	8	8	3.84	106.1	2.14844e-05	4.95092e-06				#DIV/0!					valerdehyde	0.000146094	4.14721e-05	50		ppm	8.29442e-05
i-valeraldehyde	0.01	0.01	0.01	0.01	0.01	0.01	55	10	5.5e-06	5.5e-07	150	8.25e-05	8	8	3.84		2.14844e-05	#DIV/0!				#DIV/0!					glyoxal	0.00580078	#DIV/0!	0.1		mg/m3	5.80078
valerdehyde	0.01	0.01	0.3	0.01	0.01	0.068	55	10	3.74e-05	3.74e-06	150	0.000561	8	8	3.84	86.13	0.000146094	4.14721e-05	50		ppm	8.29442e-05
glyoxal	6.4	5.6	1.2	0.1	0.2	2.7	55	10	0.001485	0.0001485	150	0.022275	8	8	3.84		0.00580078	#DIV/0!	0.1		mg/m3	5.80078
o-tolualdehyde	0.2	0.2	0.1	0.01	0.1	0.122	55	10	6.71e-05	6.71e-06	150	0.0010065	8	8	3.84	120.15	0.000262109	5.33381e-05				#DIV/0!
m+p-tolualdehyde	0.01	0.01	0.01	0.01	0.01	0.01	55	10	5.5e-06	5.5e-07	150	8.25e-05	8	8	3.84		2.14844e-05	#DIV/0!				#DIV/0!
methylglyoxal	6.9	7.5	2.4	0.01	2.9	3.942	55	10	0.0021681	0.00021681	150	0.0325215	8	8	3.84		0.00846914	#DIV/0!				#DIV/0!
hexanal	0.2	0.2	0.01	0.01	0.01	0.086	55	10	4.73e-05	4.73e-06	150	0.0007095	8	8	3.84	100.16	0.000184766	4.5103e-05				#DIV/0!
2,5-DMBA	0.01	0.01	0.01	0.01	0.01	0.01	55	10	5.5e-06	5.5e-07	150	8.25e-05	8	8	3.84		2.14844e-05	#DIV/0!				#DIV/0!
heptanal	0.01	0.01	0.01	0.01	0.01	0.01	55	10	5.5e-06	5.5e-07	150	8.25e-05	8	8	3.84		2.14844e-05	#DIV/0!				#DIV/0!
octanal	0.01	0.2	0.01	0.01	0.01	0.048	55	10	2.64e-05	2.64e-06	150	0.000396	8	8	3.84		0.000103125	#DIV/0!				#DIV/0!
nonnal	0.01	3.5	0.01	0.01	0.01	0.708	55	10	0.0003894	3.894e-05	150	0.005841	8	8	3.84		0.00152109	#DIV/0!				#DIV/0!
decanal	0.01	0.01	0.01	0.01	0.01	0.01	55	10	5.5e-06	5.5e-07	150	8.25e-05	8	8	3.84		2.14844e-05	#DIV/0!				#DIV/0!
check max values						MAX
formaldehyde						97	55	10	0.05335	0.005335	150	0.80025	8	8	3.84	30.03	0.208398	0.169675		0.3	ppm	56.5584
acrolein						32	55	10	0.0176	0.00176	150	0.264	8	8	3.84	56.06	0.06875	0.0299846		0.1	ppm	29.9846					acrolein	0.00404336	0.00176347		0.1	ppm	1.76347
glyoxal						42	55	10	0.0231	0.00231	150	0.3465	8	8	3.84		0.0902344	#DIV/0!	0.1		mg/m3	90.2344
